# Supplementary material for: Metabolic rewiring driven by phosphoglycolate phosphatase deletion inhibits ferroptosis
Source: Sci Adv. 2026 May 29;12(22):eaeb2368. doi: 10.1126/sciadv.aeb2368 (PMC13220862; doi:10.1126/sciadv.aeb2368)
Supplement: Supplementary file 2 — Table S3 [file sciadv.aeb2368_table_s3.zip]

Archive with 1 entries (1 files):
- aeb2368_table_s3.xlsx
