# Supplementary material for: Metabolic rewiring driven by phosphoglycolate phosphatase deletion inhibits ferroptosis
Source: Sci Adv. 2026 May 29;12(22):eaeb2368. doi: 10.1126/sciadv.aeb2368 (PMC13220862; doi:10.1126/sciadv.aeb2368)
Supplement: Supplementary file 2 — Table S3 [file sciadv.aeb2368_table_s3.zip › aeb2368_table_s3.xlsx]

## Sheet: Fig2B metabolites vulcano plot
Norm. Peak Area (vs. tot. Metabs)
	PGP-WT			PGP-KO
Alanine (pos.)	2881.44	2745.28	2800.64	2267.07	2338.45	2466.37
Arginine (pos.)	45988.8	52300.5	45267.6	42689.2	41902.3	34631.7
Asparagine (pos.)	476.321	464.078	520.039	653.41	677.298	689.289
Aspartate (pos.)	1525.98	1282.78	1655	1833.68	1809.38	1839.39
Cysteine (pos.)	3.98945	27.0046	38.4544	39.0372	32.5356	33.1693
Glutamate (pos.)	43579.4	37623.6	44047.7	42209.6	42813.3	43068.9
Glutamine (pos.)	85734.6	75492.7	89079.5	86724.2	90122.5	94067.9
Glycine (neg.)	535.741	561.962	622.389	715.841	738.095	708.26
Proline (pos.)	9332.5	7984.5	10905.4	12909.4	13544.5	14906.8
Serine (pos.)	2050.74	1913.69	2161.94	1583.87	1724.09	1684.51
Tyrosine (pos.)	15385.5	12132.1	11487.1	14313.7	14408.9	14416.7
Histidine (pos.)	715.842	930.744	994.285	3485.86	3475.42	3541.84
Isoleucine (pos.)	59848.8	60705.9	55498.5	49569.7	47682.6	52384.9
Leucine (pos.)	46761.6	46097	47424.3	51297.1	47074.4	51866.7
Lysine (pos.)	11508.5	12203.9	10576.4	10670.5	11785.1	10545.8
Methionine (pos.)	21734.6	19032.7	20344.1	18415.1	17725.2	17495.6
Phenylalanine (pos.)	39368.9	38072.4	37257	39669.9	37116.8	39802.2
Threonine (pos.)	8189.39	8003.08	8091.33	7877.26	7809.35	8267.08
Tryptophan (pos.)	6461.19	6269.6	5865.05	6144.95	6040.97	6402.92
Valine (neg.)	4682.52	5043.37	4804.39	4697.36	4773.21	4958.19
2-Methylbutyrylglycine (neg.)	25.3528	27.5239	24.8989	29.4618	30.6075	30.319
N-Ac-Asn (neg.)	10.6419	8.55076	7.77521	6.52524	6.39139	6.45979
N-Ac-Asp (neg.)	7641.51	6782.27	7694.38	7069.33	6970.24	7256.91
N-Ac-Cys (neg.)	49.1751	52.2013	62.3005	77.3483	76.14	76.8616
N-Ac-Glu (neg.)	486.314	446.365	488.474	273.28	268.834	284.312
Acetylglycine (pos.)	17.251	15.0254	20.5505	14.9484	14.1582	17.8441
N-Ac-Ile/-Leu (neg.)	2.0895e-05	1.841e-05	2.3068e-05	2.4463e-05	0.296741	0.215285
N-Ac-Lys (pos.)	1048.93	1057.18	1120.41	659.833	748.234	757.418
N-Ac-Met (neg.)	371.277	359.034	404.83	287.616	270.841	272.802
N-Ac-Phe (neg.)	2.91881	5.353	6.35463	1.86079	1.63421	0.891444
N-Acetylornithine (pos.)	567.698	258.313	154.159	174.667	217.777	193.899
GluAla	520.993	484.786	405.422	255.212	315.233	296.204
GluArg	94.7538	89.548	73.1871	87.4503	75.3936	79.7167
GluAsn	148.988	96.6422	109.67	104.23	109.182	103.262
GluAsp	812.091	628.043	728.038	595.692	570.411	626.299
GluCys (pos.)	7.54589	5.48618	13.8656	25.3008	12.3814	14.5285
GluGln	273.21	215.464	227.692	145.515	166.897	154.555
GluGlu	916.632	768.355	922.645	686.624	605.407	644.378
GluGly	328.359	263.542	280.47	236.414	243.997	253.129
GluHis	260.461	198.432	192.485	86.6958	103.682	100.94
GluIle&GluLeu	337.65	338.324	229.868	167.009	225.997	199.313
GluLys	61.8323	63.3852	58.6484	60.9778	63.1407	57.1434
GluMet	4.86997	3.28381	3.27664	3.49359	3.79815	5.17661
GluPhe	41.9733	24.1893	23.9299	31.3632	35.9358	34.3309
GluPro	1294.87	959.662	1078.95	842.174	761.127	693.483
GluSer	278.25	194.565	186.099	152.222	200.628	164.71
GluThr	98.6273	91.6892	74.8656	61.2764	78.6913	75.6448
GluTrp	2.0895e-05	1.841e-05	2.3068e-05	2.4463e-05	2.7196e-05	2.7981e-05
GluTyr	19.5743	19.0864	18.3	17.3913	16.6505	13.872
GluVal	253.882	262.783	197.252	139.369	190.381	165.531
5-Oxoproline (neg.)	15143.6	17231.2	15417.5	9808.87	11707.6	10486.5
4-Hydroxyproline (pos.)	294.174	424.648	571.379	517.888	507.218	613.341
GlyPro (pos.)	168.82	153.977	163.971	115.496	124.504	118.644
Dimethylarginine (pos.)	311.074	369.521	303.834	244.698	219.479	195.415
Guanidinoacetate (pos.)	3.29476	2.30101	3.88856	2.10958	1.5564	2.42743
Guanidinosuccinate (pos.)	0.866457	0.799754	0.287471	2.4463e-05	2.7196e-05	2.7981e-05
Creatine (pos.)	72435.9	59767.7	65295.8	81962.3	81038	86508.6
Creatinine (pos.)	25557.1	61440.2	65772.1	25145.7	22835.3	23091.7
Phosphocreatine (pos.)	3357.67	2686.28	2801.31	2631.64	2465.75	2593.8
1-Methylhistidine (pos.)	385.592	798.902	814.002	825	864.749	859.16
Urocanic Acid (pos.)	936.251	6594.92	1821.57	812.698	9054.75	1373.64
Phosphoserine (pos.)	239.625	275.896	311.421	776.509	636.046	712.671
Choline (+)	26967.7	26139.1	23657.8	21993.5	19565.7	18413.7
Phosphocholine (+)	4146.45	4500.2	6778.86	1681.41	1782.7	1534.63
Acetylcholine (+)	1396.51	1473.99	1537.96	822.779	691.563	702.963
CDP-Choline (+)	33.6814	27.9422	30.618	30.814	36.6244	29.7571
Phosphoethanolamine (pos.)	108.994	70.4154	111.329	108.704	121.288	102.957
CDP-Ethanolamine (pos.)	14.9214	12.4209	15.679	22.2649	25.8587	17.8701
Dimethylglycine (pos.)	5320.99	4343.27	4744.49	9393.72	9216.97	9888.06
Betaine (+)	25968	24665.8	26330.5	22166.7	22459.6	23381.4
5-Hydroxylysine (pos.)	2.0895e-05	1.841e-05	2.3068e-05	2.4463e-05	2.7196e-05	2.7981e-05
Pipecolate (pos.)	1486.6	1538.19	1344.05	1312.97	1446.71	1297.62
Aminoadipic Acid (pos.)	3180.86	2598.39	2666.15	546.828	428.216	418.646
Oxadipinate (neg.)	2.02111	2.9211	2.11587	1.84271	1.65947	1.14288
Phenylpyruvate (neg.)	14.8611	21.5708	19.895	3.91919	11.4796	11.0958
Phenyllactate (neg.)	17.5586	29.4918	21.8936	9.26365	19.8466	13.6473
Hydroxyphenylpyruvate (neg.)	4.67414	3.77976	6.8507	2.2838	3.18784	5.6475
Homogentisate	11.1374	16.5888	11.6801	27.5366	10.2506	10.7082
3,4-Dihydroxymandelate (neg.)	2.0895e-05	1.841e-05	2.3068e-05	2.4463e-05	2.7196e-05	2.7981e-05
Vanillylmandelate (neg.)	2.0895e-05	1.841e-05	2.3068e-05	2.4463e-05	2.7196e-05	2.7981e-05
Homovanillate	43.8156	42.5863	46.0393	27.1883	24.3253	28.6948
N-Formylkynurenine (pos.)	23.1869	19.3387	17.8455	15.9292	14.541	18.3245
Kynurenine (pos.)	48.8584	44.3873	45.7869	66.467	53.1978	63.781
Kynurenate (neg.)	1.29143	1.37737	0.333584	2.4463e-05	0.253933	0.630186
3-Hydroxykynurenine (pos.)	2.0895e-05	1.841e-05	2.3068e-05	2.4463e-05	2.7196e-05	2.7981e-05
5-Hydroxytryptophane (pos.)	13.659	13.7909	12.9366	5.51261	7.67825	6.78949
5-Hydroxyindoleacetate	264.329	238.675	260.194	163.172	185.142	56.0375
Quinolinate (neg.)	764.965	1215.04	1313.22	496.434	434.805	434.875
Cysteinylglycine (pos.)	30.313	29.6923	36.8244	43.712	39.8037	48.7031
Cystine (pos.)	41.2981	10.3682	11.5611	16.868	15.7271	14.1359
Homocysteine (pos.)	11.9803	11.4383	17.5116	16.4899	14.9131	14.972
Homocystine (pos.)	2.0895e-05	1.841e-05	2.3068e-05	2.4463e-05	2.7196e-05	2.7981e-05
Cysteinesulfate (neg.)	9.0543	10.9583	8.23006	9.16103	11.3605	11.5644
Methioninesulfoxide	251.282	206.989	191.045	321.25	332.987	340.505
Cystathionine (pos.)	340.701	311.089	465.864	754.585	695.125	820.533
GSH (pos.)	8631.7	8518.35	10620.9	14430.4	12947.8	14251.6
GSSG (pos.)	497.979	580.406	926.537	938.071	863.447	886.523
Hypotaurine	230.38	223.19	254.778	218.576	186.252	193.544
Taurine (neg.)	9712.78	9466.49	10039.4	9625.91	8749.17	9472.11
SAH (pos.)	32.5519	20.7214	11.4735	16.191	14.105	14.1915
SAM (+)	152.818	82.4619	90.0075	203.64	201.585	186.023
Decarboxy-SAM (+)	2.0895e-05	1.841e-05	2.3068e-05	2.4463e-05	2.7196e-05	2.7981e-05
Methylthioadenosine (pos.)	4819.42	5117.07	8421.98	1431.09	2081.72	1726.69
2-Keto-4-methyl-thiobutyrate	29.2762	27.1475	27.5622	14.6198	18.3746	18.2742
a-Keto-glutaramate (neg.)	58.9749	64.8727	68.9234	28.8007	34.5797	33.5654
Putrescine (pos.)	3.73219	2.05194	1.39869	0.75758	0.900502	0.416216
N-Acetylputrescine (pos.)	105.452	105.566	114.504	113.523	109.026	126.662
Spermidine (pos.)	2.0895e-05	1.841e-05	2.3068e-05	2.4463e-05	2.7196e-05	2.7981e-05
Spermine (pos.)	2.0895e-05	1.841e-05	0.290101	2.4463e-05	2.7196e-05	2.7981e-05
Acetylspermidine	2.0895e-05	1.841e-05	2.3068e-05	2.4463e-05	2.7196e-05	0.17351
Erythrol (neg.)	27.6919	29.2002	26.0084	31.3868	32.016	32.3764
Erythronate	196.959	135.979	122.815	142.355	158.816	78.1814
Phosphoerythronate	2.0895e-05	1.841e-05	2.3068e-05	67.4796	71.5667	64.3694
PRPP (neg.)	2.0895e-05	1.841e-05	1.0422	0.45559	2.7196e-05	2.7981e-05
dRibose-P (neg.)	10.1495	14.3704	13.6598	418.471	346.089	385.609
Ribitol (neg.)	68.5192	167.334	108.763	87.0583	146.155	92.6312
Aldohexose (neg.)	10815.8	7435.38	6163.73	13245	14863.8	14182.5
Fructose (neg.)	406.175	104.843	66.4227	711.905	751.542	772.948
Fucose	2.3138	3.46086	0.911478	3.17379	2.49704	2.39906
Gluconate (neg.)	952.925	994.141	951.559	43963.7	44626.2	46014.5
Glucosamine (pos.)	4091.68	6004.99	5342.86	2331.24	2515.12	2651.7
Glucosamine-P (pos.)	26.1776	13.1549	11.7763	30.9305	29.7455	28.8761
GlcNAc	1.81904	0.801355	0.730096	6.78897	6.3621	8.41
GlcNAc-P	82.8149	63.798	64.2498	1318.98	1207.27	1292.29
GlcNAc-sulfate	4.26333	1.45186	0.536257	0.432644	1.73138	1.17934
NANA (neg.)	157.25	113.176	120.804	66.0679	60.5102	55.7515
CMP-Sialic Acid	45.515	34.1316	44.4206	28.324	27.4383	25.3778
UDP-Glc (neg.)	501.846	314.062	391.828	377.488	309.505	304.155
UDP-GlcNAc (neg.)	2821.98	1747.4	2362.24	1222.19	1522.6	883.818
UDP-Glucuronate (neg.)	934.283	571.043	801.157	479.781	504.404	367.901
Hexose-P (neg.)	641.994	544.953	581.438	916.295	847.134	869.754
Fructose-1,6-P2 (neg.)	44.4984	36.4513	100.38	94.2117	66.282	63.569
Glyceral/-on-P (neg.)	525.244	439.105	508.371	6879.89	6196.46	6658.05
Bisphosphoglycerate (neg.)	1.54357	0.715804	2.3068e-05	0.91847	2.7196e-05	2.7981e-05
2-/3-Phosphoglycerate	409.423	453.169	332.294	244.43	265.318	237.319
Phosphoenolpyruvate (neg.)	678.347	488.621	275.14	176.37	158.647	154.189
Pyruvate (neg.)	4978.21	6958.61	5490.2	2016.39	3589.42	2467.19
Lactate (neg.)	26045.7	32039.5	24892.8	11461.5	16378.2	12636.8
LacPhe	15.2497	13.2802	13.2523	3.92934	6.52531	4.18561
Glycerate (neg.)	187.498	175.673	186.17	201.748	245.845	243.143
Glycerol-3-P (neg.)	133.75	142.204	121.718	89.696	59.4303	57.313
GPC	24681.7	24162.4	28231.2	33684.2	30679.4	32522.4
GPEA	1452.57	1187.97	1393.91	1978.02	1925.25	2050.97
GPI	34.9293	25.6751	29.0194	42.4217	38.9494	39.2227
GPS	25.9749	9.93735	10.6664	29.626	27.8683	27.9379
Phosphogluconolactone (neg.)	2.0895e-05	1.841e-05	2.3068e-05	32.3988	29.5255	36.5182
Phosphogluconate (neg.)	0.350841	0.315292	0.346824	17608.1	17391	18978.5
Pentose-5-P (neg.)	39.005	24.7747	23.3729	84.1573	96.3874	62.7154
Sedoheptulose-7-phosphate (neg.)	40.0832	23.5843	36.4831	40.3595	50.8062	37.923
Erythrose-4-P (neg.)	86.8822	71.941	55.9207	17.4643	20.7194	12.4165
Citrate (neg.)	4151.04	5905.16	4582.09	8241.32	7782.24	7513.15
Itaconate (neg.)	5234	4767.81	5166.11	4547.26	4615.64	4740.2
Aconitate (neg.)	1021.49	868.737	314.567	524.478	489.563	514.449
a-Ketoglutarate (neg.)	4754.07	3425.36	4049.63	1822.48	2139.78	2034.22
Succinate (neg.)	2617.89	2781.14	2751.51	4929.63	5387.36	5518.45
Fumarate (neg.)	578.494	624.992	629.032	434.918	451.642	431.784
Malate (neg.)	13897.9	16335.2	16130.3	10129.2	10038.1	9559.99
Oxaloacetate (neg.)	4.17921	4.5811	4.86281	3.94109	3.33954	5.42195
Pantothenate (neg.)	2979.53	3272.06	3208.24	2302.01	1781.27	1974.79
Phosphopantothenate (neg.)	4.24737	2.05641	1.18403	2.44388	4.64274	8.98526
CoA (pos.)	2.4888	0.377665	3.18486	5.67675	3.59823	3.82751
Ac-CoA (pos.)	2.24577	1.841e-05	0.724468	1.45753	2.7196e-05	0.798184
Prop-CoA (pos.)	2.0895e-05	1.841e-05	2.3068e-05	2.4463e-05	2.7196e-05	2.7981e-05
Acetoacetate (neg.)	120.31	111.731	111.958	95.2155	101.263	99.3428
2-Hydroxybutyrate	52.9264	77.0575	87.0725	70.3241	68.8473	79.4108
3-Hydroxybutyrate	42.451	52.0722	45.0618	42.8916	45.6033	46.1918
2-Hydroxyglutarate	64922.5	59694.6	67232.4	59015.2	61013.9	62014.8
3-Hydroxymethylglutarate	498.842	458.92	406.668	1261.2	1079.69	1128.04
3-Hydroxyvalerate	301.921	387.164	347.044	397.687	437.58	428.138
3-Methyl-2-oxobutanoate	1624.16	1071.58	939.869	927.412	1270.94	1088.56
Mevalonate (neg.)	12.5991	13.474	14.2999	16.1863	12.1773	11.1241
Mevalonate-5-P (neg.)	0.987959	0.322674	2.3068e-05	0.405956	1.06703	1.55459
Mevalonate-5-PP (neg.)	3.41777	1.32498	2.69552	3.51214	3.50198	4.99781
Isopentenyl-PP (neg.)	2.0895e-05	1.841e-05	2.3068e-05	2.4463e-05	2.7196e-05	2.7981e-05
Geranylpyrophosphate (neg.)	2.0895e-05	1.841e-05	2.3068e-05	2.4463e-05	2.7196e-05	2.7981e-05
Geranylgeranylpyrophosphate (neg.)	2.0895e-05	1.841e-05	2.3068e-05	2.4463e-05	2.7196e-05	2.7981e-05
Carnitine (+)	5013.86	4723.71	4480.12	4146.9	3738.28	3805.93
AC-(02:0)	9466.11	9398.98	10715	8303.79	6840.14	7491.22
AC-(03:0)	467.617	504.259	454.042	794.159	677.02	755.683
AC-(04:0)	1758.84	1686.46	1986.03	1060.41	873.462	945.138
AC-(04:1)	2.78675	3.04899	3.4587	2.29204	2.44616	3.27455
AC-(05:0)	116.776	149.862	118.959	202.434	196.106	194.534
AC-(05:1)	16.363	14.6391	10.9155	13.2352	11.9543	13.279
AC-(06:0)	105.102	80.224	83.5671	28.8054	23.3215	23.9673
AC-(06:1)	1.71852	0.351357	0.912632	2.09111	1.62309	1.40039
AC-(08:0)	24.1386	20.0171	26.5643	10.8587	8.78332	8.27265
AC-(08:1)	0.38024	1.841e-05	2.3068e-05	0.339785	0.850787	0.307846
MAG-(16:00) -H2O	10.2711	11.9861	12.9235	3.52124	7.19534	5.43829
MAG-(18:00) -H2O	2.0895e-05	1.841e-05	2.3068e-05	2.4463e-05	2.7196e-05	2.7981e-05
MAG-(18:01) -H2O	2.18016	2.82426	1.64813	0.380882	0.691498	0.487708
MAG-(18:02) -H2O	2.0895e-05	1.841e-05	2.3068e-05	2.4463e-05	2.7196e-05	2.7981e-05
MAG-(20:03) -H2O	2.0895e-05	1.841e-05	2.3068e-05	2.4463e-05	2.7196e-05	2.7981e-05
MAG-(20:04) -H2O	2.0895e-05	1.841e-05	2.3068e-05	2.4463e-05	2.7196e-05	2.7981e-05
MAG-(22:05) -H2O	2.0895e-05	1.841e-05	2.3068e-05	2.4463e-05	2.7196e-05	2.7981e-05
MAG-(22:06) -H2O	0.577861	1.37043	0.212824	2.4463e-05	0.435796	0.201659
LPI-(16:00)	0.95902	0.417541	0.759577	2.4463e-05	0.940835	0.924854
LPI-(18:00)	1.46446	3.31281	4.42152	2.4463e-05	4.13286	3.91548
LPI-(18:01)	4.29436	7.01589	5.65194	2.7113	0.707462	3.35726
LPI-(18:02)	2.76672	2.09281	2.3068e-05	0.450355	0.688669	2.7981e-05
LPI-(20:03)	0.218599	0.429232	2.3068e-05	2.4463e-05	2.7196e-05	2.7981e-05
LPI-(20:04)	37.8277	30.7187	15.8534	10.675	10.0774	10.8855
LPI-(20:05)	2.0895e-05	1.841e-05	2.3068e-05	2.4463e-05	2.7196e-05	2.7981e-05
LPI-(22:05)	1.28337	1.10809	2.3068e-05	2.4463e-05	2.7196e-05	2.7981e-05
LPI-(22:06)	0.305855	1.841e-05	2.3068e-05	2.4463e-05	2.7196e-05	2.7981e-05
LPS-(16:00)	2.0895e-05	1.841e-05	2.3068e-05	2.4463e-05	2.7196e-05	2.7981e-05
LPS-(18:00)	2.0895e-05	1.841e-05	2.3068e-05	2.4463e-05	2.7196e-05	2.7981e-05
LPS-(18:01)	2.0895e-05	1.841e-05	2.3068e-05	2.4463e-05	2.7196e-05	2.7981e-05
LPS-(18:02)	2.0895e-05	1.841e-05	2.3068e-05	2.4463e-05	2.7196e-05	2.7981e-05
LPS-(20:03)	2.0895e-05	1.841e-05	2.3068e-05	2.4463e-05	2.7196e-05	2.7981e-05
LPS-(20:04)	2.0895e-05	1.841e-05	2.3068e-05	2.4463e-05	2.7196e-05	2.7981e-05
LPS-(20:05)	2.0895e-05	1.841e-05	2.3068e-05	2.4463e-05	2.7196e-05	2.7981e-05
LPS-(22:05)	2.0895e-05	1.841e-05	2.3068e-05	2.4463e-05	2.7196e-05	2.7981e-05
LPS-(22:06)	2.0895e-05	1.841e-05	2.3068e-05	2.4463e-05	2.7196e-05	2.7981e-05
Carbamoylphosphate (neg.)	2.0895e-05	1.841e-05	2.3068e-05	2.4463e-05	2.7196e-05	2.7981e-05
Citrulline (pos.)	2336.98	1916.12	1815.31	2423.93	2540.89	2366.98
ArgSucc (pos.)	34.7425	26.9432	32.182	15.8499	15.4571	15.4063
Ornithine (pos.)	1148.53	1774.35	1225.83	1393.9	2183.89	1221.95
Homoarginine	214.141	270.044	205.578	206.898	179.07	161.973
Carbamoylaspartate (neg.)	358.85	370.526	327.376	660.208	470.358	562.291
Dihydroorotate (neg.)	57.0141	57.3919	49.3605	57.0428	55.0647	58.3804
Orotate (neg.)	432.526	448.862	441.553	345.216	299.421	287.765
Orotidine-P (neg.)	2.0895e-05	1.841e-05	2.3068e-05	2.4463e-05	2.7196e-05	2.7981e-05
UMP (neg.)	382.312	353.963	443.422	245.725	237.98	204.958
UDP (neg.)	802.573	526.487	698.992	542.937	446.691	464.699
UTP (neg.)	199.558	80.2105	138.16	107.851	87.0003	103.06
CMP (pos.)	51.4882	35.9553	46.7721	46.9732	48.8915	30.295
CDP (pos.)	91.738	61.5221	88.7644	74.673	68.3178	67.8388
CTP (pos.)	75.1292	35.89	68.3515	78.2936	66.2486	72.5713
dTMP (neg.)	3.43781	3.05805	3.02345	1.13303	1.5403	1.28696
dTDP (neg.)	6.90079	4.33928	4.66016	2.20853	0.875726	0.882575
dTTP (neg.)	1.98308	0.357248	0.874708	2.4463e-05	2.7196e-05	0.398728
dUMP (neg.)	2.0895e-05	1.841e-05	2.3068e-05	2.4463e-05	2.7196e-05	2.7981e-05
dUDP (neg.)	2.0895e-05	1.841e-05	2.3068e-05	2.4463e-05	0.477461	2.7981e-05
dUTP (neg.)	2.0895e-05	1.841e-05	2.3068e-05	2.4463e-05	2.7196e-05	2.7981e-05
dCMP (pos.)	2.0895e-05	1.841e-05	0.223827	2.4463e-05	2.7196e-05	2.7981e-05
dCDP (pos.)	3.65081	2.70927	2.63072	3.73281	2.437	2.13889
dCTP (pos.)	1.26782	1.21192	2.656	2.656	1.53108	2.00615
Cytidine (pos.)	145.08	257.607	155.206	563.027	110.856	50.4378
5-Methylcytidine (pos.)	84.5267	93.8135	78.9137	79.3185	84.3907	79.5925
Cytosine (pos.)	89.584	62.7465	94.0138	113.894	115.484	99.3991
dCytidine (pos.)	75.0402	54.5321	59.2214	59.0677	63.7498	66.446
dThymidine (neg.)	2.0895e-05	1.841e-05	2.3068e-05	2.4463e-05	2.7196e-05	2.7981e-05
Thymine (neg.)	5.94407	5.55788	4.99379	2.87073	6.61239	4.95072
Uridine (neg.)	58.8664	46.6127	33.9318	43.0691	43.9342	21.2875
dUridine (neg.)	2.16984	1.29418	1.74353	1.64802	1.18343	1.09666
5,6-Dihydrouridine (neg.)	9.70489	9.35887	8.9238	12.9767	13.2766	12.4518
Uracil (neg.)	951.028	1115.07	934.583	780.623	951.588	919.44
AICAR (pos.)	2.0895e-05	1.841e-05	2.3068e-05	2.4463e-05	2.7196e-05	2.7981e-05
FAICAR (pos.)	29.0865	56.2628	31.9625	51.2225	45.9667	46.4209
IMP (neg.)	5.52317	3.63861	11.2407	16.3587	13.2619	8.22124
AMP (pos.)	261.884	208.186	250.433	256.924	257.584	219.688
ADP (pos.)	1041.31	779.501	1101.27	1070	974.721	968.031
ATP (pos.)	844.143	457.436	799.495	820.757	709.026	805.87
Adenylosuccinate (neg.)	2.0895e-05	1.841e-05	2.3068e-05	2.4463e-05	2.7196e-05	2.7981e-05
GMP (pos.)	58.3133	40.4029	70.9574	85.9971	97.0082	54.4099
GDP (pos.)	126.188	73.8482	115.948	154.865	126.794	134.868
GTP (pos.)	48.2035	19.8118	44.9126	69.335	52.1136	58.1992
dAMP (pos.)	2.0895e-05	1.841e-05	0.532682	2.4463e-05	0.480779	2.7981e-05
dADP (pos.)	4.0403	1.12145	2.85047	2.49308	1.94349	2.1908
dATP (pos.)	2.01344	0.942892	1.99077	2.29021	1.62192	1.12923
cAMP (pos.)	0.70607	1.31903	0.254207	1.55408	1.40037	1.54944
Adenine (pos.)	11826.1	10929.8	4690.46	2145.82	2654.39	1663.94
Adenosine (pos.)	22963.3	16429.2	6293.13	5078.23	5529.04	3990.72
dAdenosine (pos.)	439.959	397.966	181.315	126.174	124.179	101.482
Guanine (pos.)	432.084	249.76	183.176	64.2838	90.6315	47.3491
Guanosine (pos.)	260.571	230.61	136.857	132.385	145.512	90.7813
Inosine (pos.)	1633.94	897.908	482.671	586.064	674.508	287.26
dInosine (neg.)	2.63571	2.28865	2.46886	1.36895	2.69604	1.45825
6-Methyladenosine	13.4473	11.0544	2.4406	0.413246	1.31212	0.20177
Methylguanosine (+)	2.3164	1.75562	1.94658	2.43307	2.32587	2.32342
Dimethylguanosine (pos.)	9.99694	6.25025	2.8268	2.6956	2.48222	1.42403
Hypoxanthine (neg.)	197.255	136.245	122.906	142.99	159.209	78.3979
Xanthine (neg.)	304.459	319.887	281.536	287.008	338.223	310.48
Xanthosine (neg.)	2.73525	4.36936	2.95203	3.83785	2.89156	3.19461
Xanthurenic Acid (neg.)	2.0895e-05	1.841e-05	2.3068e-05	0.211943	2.7196e-05	2.7981e-05
XMP (neg.)	0.396224	0.634155	0.514574	1.94098	1.00186	0.454103
Uric Acid (neg.)	11.9323	20.5029	10.9517	9.6743	17.3127	11.4989
Folate (pos.)	22.3935	17.0027	11.8447	11.7662	17.9516	14.9084
FH2 (pos.)	2.0895e-05	1.841e-05	2.3068e-05	2.4463e-05	2.7196e-05	0.269093
FH4 (pos.)	2.0895e-05	1.841e-05	2.3068e-05	2.4463e-05	2.7196e-05	2.7981e-05
N5,N10-Methylene-FH4 (pos.)	2.0895e-05	1.841e-05	2.3068e-05	2.4463e-05	2.7196e-05	2.7981e-05
N10-Formyl-FH4 (pos.)	2.0895e-05	1.841e-05	2.3068e-05	2.4463e-05	2.7196e-05	2.7981e-05
N5-Methyl-FH4 (pos.)	2.0895e-05	1.841e-05	2.3068e-05	2.4463e-05	2.7196e-05	2.7981e-05
Biopterin (pos.)	0.490835	0.438179	0.57891	2.16792	1.90552	3.45184
BH2 (pos.)	0.709476	1.841e-05	2.3068e-05	5.97955	5.22382	4.86127
BH4 (pos.)	2.26209	1.841e-05	0.265949	0.431421	1.37508	0.950344
Nicotinate (neg.)	460.654	445.319	362.284	245.584	265.412	235.958
mNAM (pos.)	66094.5	57781	60978.9	64271.3	58139.8	57074.3
NAD (+)	468.586	403.206	463.831	725.945	735.223	778.216
NADH (pos.)	2.0895e-05	1.841e-05	2.3068e-05	2.4463e-05	2.7196e-05	2.7981e-05
NADP (+)	11.2551	8.32704	11.4393	14.8153	15.8226	11.1038
NADPH (pos.)	2.0895e-05	1.841e-05	2.3068e-05	4.14491	2.36411	3.01181
Riboflavin (pos.)	22.2353	6.48185	2.21204	19.4008	23.05	21.9777
FMN (pos.)	2.0895e-05	1.841e-05	2.3068e-05	2.4463e-05	2.7196e-05	2.7981e-05
FMNH2 (pos.)	2.0895e-05	1.841e-05	2.3068e-05	2.4463e-05	2.7196e-05	2.7981e-05
FAD (pos.)	2.93847	0.699824	0.321242	3.96095	3.59353	3.15057
FADH2 (pos.)	2.0895e-05	1.841e-05	2.3068e-05	2.4463e-05	2.7196e-05	2.7981e-05
Ascorbate (neg.)	210.962	94.2422	82.4216	77.8916	117.483	93.7884
Dehydroascorbate (neg.)	1111.85	964.323	368.094	565.451	534.914	557.111
2,3-Diketogulonic Acid	4086.12	5835.83	4506.14	8204.8	7739.57	7467.35
Biotin (neg.)	2.0895e-05	1.841e-05	2.3068e-05	2.4463e-05	2.7196e-05	2.7981e-05
Pyridoxine (pos.)	34372.2	43500.7	34478	31998.7	34005.6	30165.8
Pyridoxal (pos.)	1371.04	565.292	527.203	1231.54	1236.95	1170.48
Pyridoxal-5-phosphate (neg.)	2.0895e-05	1.841e-05	2.3068e-05	2.4463e-05	0.172045	2.7981e-05
Thiamine (+)	6208.79	6273.31	5771.41	4153.89	4349.68	4226.71
Thiamine phosphate (+)	2.0895e-05	1.841e-05	2.3068e-05	2.4463e-05	2.7196e-05	2.7981e-05

## Sheet: Fig2C metabolites PPP
Norm. Peak Area (vs. tot. Metabs)
Phosphoerythronate PGP-WT	Phosphoerythronate PGP-KO	Phosphogluconate PGP-WT	Phosphogluconate PGP-KO	Phosphogluconolactone PGP-WT	Phosphogluconolactone PGP-KO
2.0895e-05	67.4796	0.350841	17608.1	2.0895e-05	32.3988
1.841e-05	71.5667	0.315292	17391	1.841e-05	29.5255
2.3068e-05	64.3694	0.346824	18978.5	2.3068e-05	36.5182
0	29.46	463.5	17035.3	0	3.24
0	31	466.78	17044.3	0	0
0	26.72	392.33	16581.1	0	1.75
Norm. Peak Area (vs. tot. Metabs)
Phosphoerythronate ctr siRNA	Phosphoerythronate PGP siRNA	Phosphogluconate ctr siRNA	Phosphogluconate PGP siRNA	Phosphogluconolactone ctr siRNA	Phosphogluconolactone PGP siRNA
1.2979e-05	0.48036	108.007	331.418	1.2979e-05	8.7851e-06
9.8944e-06	8.9054e-06	142.277	262.254	9.8944e-06	8.9054e-06
0.826673	9.9167	175.449	2822.55	7.4581e-06	6.9686e-06
7.7785e-06	10.1663	302.756	2361.93	0.199846	7.8568e-06
7.6427e-06	4.3634	120.528	1591.71	7.6427e-06	7.7067e-06
8.1609e-06	3.09143	222.247	1786.62	8.1609e-06	8.6262e-06

## Sheet: Fig2D 6 gluconate labeling
6-phospho-gluconate M+6 labeling (%)
	PGP-WT			PGP KO
15 min	23.02	21.4		27.7	28.55
30 min	30.1	28.24	29.49	50.82	51.62	48.59
60 min	49.55	50.42	47.24	64.73	63.46	63.96

## Sheet:    Fig2E Metabolites  GSH
Norm. Peak Area (vs. tot. Metabs)
NADPH PGP-WT	NADPH PGP-KO	NADP PGP-WT	NADP PGP-KO	NADPH/NADP PGP-WT	NADPH/NADP PGP-KO	GSH PGP-WT	GSH PGP-KO	GSSG PGP-WT	GSSG PGP-KO	GSH/GSSG PGP-WT	GSH/GSSG PGP-KO	Cystine PGP-WT	Cystine PGP-KO	N-Ac-Cys PGP-WT	N-Ac-Cys PGP-KO	Glu-Cys PGP-WT	Glu-Cys PGP-KO	Cystathionine PGP-WT	Cystathionine PGP-KO
2.0895e-05	4.14491	11.2551	14.8153	1.8565e-06	0.279772	8631.7	14430.4	497.979	938.071	17.3335	15.3831	41.2981	16.868	49.1751	77.3483	8	25	340.701	754.585
1.841e-05	2.36411	8.32704	15.8226	2.21087e-06	0.149414	8518.35	12947.8	580.406	863.447	14.6765	14.9954	10.3682	15.7271	52.2013	76.14	5	12	311.089	695.125
2.3068e-05	3.01181	11.4393	11.1038	2.01655e-06	0.27124	10620.9	14251.6	926.537	886.523	11.4631	16.0758	11.5611	14.1359	62.3005	76.8616	14	15	465.864	820.533
7.0361e-05	0.440076	21.3112	30.1414	3.3016e-06	0.0146004	9672.76	14638	1139.08	1102.85	8.49173	13.2729	2.02	38.8	38.54	91.96	5.1	35.49	399.08	791.38
6.6214e-05	4.5671e-05	28.7346	29.8238	2.30433e-06	1.5314e-06	10987.5	15159	1227.71	892.41	8.94956	16.9866	0.6	25.5	52.03	101.3	7.59	17.71	408.03	867.28
5.2863e-05	1.20719	23.963	29.399	2.20603e-06	0.0410622	2343.68	15718.3	2906.83	790.44	0.806267	19.8856	5.59	26.05	17.89	100.25	0	14.87	428.83	901.61
Norm. Peak Area (vs. tot. Metabs)
NADPH ctr siRNA	NADPH PGP siRNA	NADP ctr siRNA	NADP PGP siRNA	NADPH/NADP ctr siRNA	NADPH/NADP PGP siRNA	GSH ctr siRNA	GSH PGP siRNA	GSSG ctr siRNA	GSSG PGP siRNA	GSH/GSSG crt siRNA	GSH/GSSG PGP siRNA	Cystine ctr siRNA	Cystine PGP siRNA	N-Ac-Cys ctr siRNA	N-Ac-Cys PGP si RNA	Glu-Cys ctr siRNA	Glu-Cys PGP siRNA	Cystathionine ctr siRNA	Cystathionine PGP siRNA
13.5029	3.26263	60.7388	65.578	0.222311	0.0497519	31271.5	32719.8	1369.12	1215.99	22.8406	26.9078	12.3395	2.27401	1.32617	1.75343	17.2768	18.8131	610.128	625.596
9.8944e-06	8.9054e-06	63.9448	61.9506	1.54733e-07	1.4375e-07	31311.7	28853.7	1450.85	1165.05	21.5817	24.7659	0.648753	0.287031	0.430909	1.45044	14.447	11.793	620.229	651.678
7.4581e-06	14.7319	68.2816	49.4693	1.09226e-07	0.297799	23376.8	28017.5	1485.1	1389.3	15.7409	20.1666	0.575075	6.9686e-06	1.01793	3.90358	6.54845	8.20267	1050.94	1291.92
7.7785e-06	5.5088	74.42	58.8133	1.04522e-07	0.0936658	25946.6	27005.4	1443.05	1259.4	17.9804	21.443	0.380152	0.64745	1.0678	3.04243	7.33574	8.05101	1054.56	1240.27
7.6427e-06	7.7067e-06	58.1044	51.0531	1.31534e-07	1.5095e-07	13581.5	15946.9	654.609	704.286	20.7475	22.6427	2.14071	0.37622	25.9487	27.033	9.9817	11.6756	488.642	797.569
8.1609e-06	0.271684	60.9135	55.5226	1.33975e-07	0.0048932	17419.5	18832.1	748.403	682.227	23.2755	27.6039	0.485858	0.449583	22.0812	26.5122	11.2028	13.1	582.541	835.925

## Sheet: Fig3C flow cytometry
FIN56					ML162					ML210
Experiment 1					Experiment 1					Experiment 1
Sample:	HT1080/Single Cells | Geometric Mean (B1-A :: FITC-A)	HT1080/Single Cells | Geometric Mean (B2-A :: PE-A)	B1 / B2		Sample:	HT1080/Single Cells | Geometric Mean (B1-A :: FITC-A)	HT1080/Single Cells | Geometric Mean (B2-A :: PE-A)	B1 / B2		Sample:	HT1080/Single Cells | Geometric Mean (B1-A :: FITC-A)	HT1080/Single Cells | Geometric Mean (B2-A :: PE-A)	B1 / B2
KO_DMSO.0001.mqd	2.59	16.9	0.15		KO_DMSO.0001.mqd	2.78	16.1	0.17		KO_DMSO.0001.mqd	2.58	17.2	0.15
KO_FIN56_Lip1.0001.mqd	2.39	14.1	0.17		KO_ML162_Lip1.0001.mqd	3.38	29.7	0.11		KO_ML210_Lip1.0001.mqd	2.38	13.4	0.18
KO_FIN56_5uM.0001.mqd	3.6	18.5	0.19		KO_ML162_0.25uM.0001.mqd	15.5	35.4	0.44		KO_ML210_0.3uM.0001.mqd	4.46	12.8	0.35
WT_DMSO.0001.mqd	2.87	20.1	0.14		WT_DMSO.0001.mqd	2.8	18.4	0.15		WT_DMSO.0001.mqd	2.88	20.2	0.14
WT_FIN56_Lip1.0001.mqd	2.67	18.4	0.15		WT_ML162_Lip1.0001.mqd	3.34	32.7	0.1		WT_ML210_Lip1.0001.mqd	2.62	16.9	0.16
WT_FIN56_5uM.0002.mqd	8.97	23.6	0.38		WT_ML162_0.25uM.0001.mqd	32.9	38.8	0.85		WT_ML210_0.3uM.0001.mqd	16.5	17.5	0.94
Experiment 2					Experiment 2					Experiment 2
Sample:	HT1080/Single Cells | Geometric Mean (B1-A :: FITC-A)	HT1080/Single Cells | Geometric Mean (B2-A :: PE-A)	B1 / B2		Sample:	HT1080/Single Cells | Geometric Mean (B1-A :: FITC-A)	HT1080/Single Cells | Geometric Mean (B2-A :: PE-A)	B1 / B2		Sample:	HT1080/Single Cells | Geometric Mean (B1-A :: FITC-A)	HT1080/Single Cells | Geometric Mean (B2-A :: PE-A)	B1 / B2
KO_DMSO.0001.mqd	2.72	16.3	0.17		KO_DMSO.0001.mqd	2.72	16.3	0.17		KO_DMSO.0001.mqd	2.79	16.2	0.17
KO_FIN56_Lip1.0001.mqd	2.7	12.6	0.21		KO_ML162_Lip1.0001.mqd	2.84	13.7	0.21		KO_ML210_Lip1.0001.mqd	2.92	17.1	0.17
KO_FIN56_5uM.0001.mqd	3.91	17.7	0.22		KO_ML162_0.25uM.0001.mqd	7.7	11.2	0.69		KO_ML210_0.3uM.0001.mqd	5.9	19.5	0.3
WT_DMSO.0001.mqd	3.4	21.5	0.16		WT_DMSO.0001.mqd	3.4	21.5	0.16		WT_DMSO.0001.mqd	2.81	18.5	0.15
WT_FIN56_Lip1.0001.mqd	3.03	19.7	0.15		WT_ML162_Lip1.0001.mqd	3.19	19.9	0.16		WT_ML210_Lip1.0001.mqd	2.84	18.6	0.15
WT_FIN56_5uM.0001.mqd	7.57	18.2	0.42		WT_ML162_0.25uM.0001.mqd	16.9	20.1	0.84		WT_ML210_0.3uM.0001.mqd	28.7	45.3	0.63
Experiment3					Experiment 3					Experiment 3
Sample:	HT1080/Single Cells | Geometric Mean (B1-A :: FITC-A)	HT1080/Single Cells | Geometric Mean (B2-A :: PE-A)	B1 / B2		Sample:	HT1080/Single Cells | Geometric Mean (B1-A :: FITC-A)	HT1080/Single Cells | Geometric Mean (B2-A :: PE-A)	B1 / B2		Sample:	HT1080/Single Cells | Geometric Mean (B1-A :: FITC-A)	HT1080/Single Cells | Geometric Mean (B2-A :: PE-A)	B1 / B2
KO_DMSO.0001.mqd	3.18	13.8	0.23		KO_DMSO.0001.mqd	2.76	13.5	0.2		KO_DMSO.0001.mqd	2.73	16.4	0.17
KO_FIN56_Lip1_2.0001.mqd	2.69	9.46	0.28		KO_ML162_Lip1.0001.mqd	2.72	11.7	0.23		KO_ML210_Lip1.0001.mqd	3.04	16.2	0.19
KO_FIN56_5uM_2.0001.mqd	3.13	13	0.24		KO_ML162_0.25uM.0001.mqd	7.13	13.1	0.54		KO_ML210_0.3uM.0002.mqd	8.93	15.6	0.57
WT_DMSO.0001.mqd	3.18	18.7	0.17		WT_DMSO.0001.mqd	2.9	17.7	0.16		WT_DMSO.0001.mqd	3.41	21.6	0.16
WT_FIN56_Lip1_2.0001.mqd	2.87	10.2	0.28		WT_ML162_Lip1.0001.mqd	2.65	15.4	0.17		WT_ML210_Lip1.0001.mqd	2.99	16.8	0.18
WT_FIN56_5uM_2.0001.mqd	5.52	15.5	0.36		WT_ML162_0.25uM.0001.mqd	16.2	19.2	0.84		WT_ML210_0.3uM.0001.mqd	20.9	27.3	0.77
Summary B1/B2					Summary B1/B2					Summary B1/B2
Experiment No.	1	2	3		Experiment No.	1	2	3		Experiment No.	1	2	3
KO_DMSO	0.15	0.17	0.23		KO_DMSO	0.17	0.17	0.2		KO_DMSO	0.15	0.17	0.17
KO_FIN56_Lip1	0.17	0.21	0.28		KO_ML162_Lip1	0.11	0.21	0.23		KO_ML210_Lip1	0.18	0.17	0.19
KO_FIN56	0.19	0.22	0.24		KO_ML162	0.44	0.69	0.54		KO_ML210	0.35	0.3	0.57
WT_DMSO	0.14	0.16	0.17		WT_DMSO	0.15	0.16	0.16		WT_DMSO	0.14	0.15	0.16
WT_FIN56_Lip1	0.15	0.15	0.28		WT_ML162_Lip1	0.1	0.16	0.17		WT_ML210_Lip1	0.16	0.15	0.18
WT_FIN56	0.38	0.42	0.36		WT_ML162	0.85	0.84	0.84		WT_ML210	0.94	0.63	0.77

## Sheet: Fig4 lipid data
	WT = HT1080 PGP-WT			PC, PE:	values are normalized abundance (= intensity normalized to the intensity of the sum of all PC and PE species)
	KO = HT1080 PGP-KO			TG:
group	0h_WT	0h_WT	0h_WT	0h_WT	0h_KO	0h_KO	0h_KO	0h_KO	1h_WT	1h_WT	1h_WT	1h_WT	1h_KO	1h_KO	1h_KO	1h_KO	2h_WT	2h_WT	2h_WT	2h_KO	2h_KO	2h_KO	2h_KO	4h_WT	4h_WT	4h_WT	4h_WT	4h_KO	4h_KO	4h_KO	4h_KO	6h_WT	6h_WT	6h_WT	6h_WT	6h_KO	6h_KO	6h_KO	6h_KO
PC(28:0)	0.365	0.374	0.365	0.425	0.363	0.367	0.343	0.365	0.306	0.344	0.335	0.298	0.352	0.306	0.349	0.277	0.319	0.326	0.305	0.307	0.292	0.289	0.297	0.288	0.308	0.303	0.274	0.298	0.307	0.296	0.318	0.226	0.259	0.255	0.268	0.256	0.274	0.273	0.253
PC(30:0)	4.071	3.927	4.035	4.287	4.374	4.357	4.229	4.435	3.698	3.878	3.772	3.724	4.188	4.247	4.372	4.011	3.869	3.819	3.7	4.126	4.262	4.012	4.018	3.328	3.754	3.664	3.5	3.807	3.975	3.976	4.153	3.373	3.457	3.39	3.401	3.612	3.626	3.645	3.556
PC(30:1)	0.742	0.728	0.713	0.768	0.776	0.744	0.691	0.786	0.621	0.684	0.716	0.588	0.715	0.636	0.748	0.651	0.653	0.685	0.639	0.673	0.643	0.653	0.639	0.641	0.649	0.715	0.636	0.647	0.699	0.683	0.696	0.499	0.364	0.581	0.592	0.612	0.634	0.604	0.591
PC(32:0)	4.933	5.005	4.838	4.875	6.625	6.761	6.759	6.608	4.671	4.706	4.764	5.002	6.652	6.547	6.643	6.971	4.844	4.895	4.979	6.752	6.668	6.536	6.776	4.47	4.617	4.521	4.351	6.119	6.074	5.899	5.869	4.346	4.379	4.471	4.295	5.209	5.382	5.206	5.286
PC(32:1)	8.218	8.15	8.351	8.777	8.156	8.129	7.839	8.246	7.867	8.267	8.085	7.857	8.019	7.919	8.207	7.434	7.886	7.996	7.665	7.43	7.866	7.553	7.413	7.497	8.518	8.191	7.861	7.248	7.665	7.838	7.951	7.592	7.821	7.604	7.82	7.572	7.477	7.563	7.274
PC(32:2)	0.619	0.618	0.604	0.678	0.795	0.763	0.739	0.814	0.567	0.629	0.616	0.53	0.769	0.702	0.845	0.683	0.577	0.61	0.582	0.733	0.765	0.713	0.738	0.553	0.599	0.638	0.588	0.696	0.765	0.765	0.763	0.401	0.481	0.536	0.549	0.696	0.711	0.619	0.668
PC(34:0)	2.339	2.191	2.241	2.549	1.777	1.674	1.679	1.764	2.36	2.389	2.241	2.26	1.722	1.73	1.842	1.731	2.329	2.211	2.188	1.691	1.688	1.685	1.761	1.895	2.164	2.07	1.949	1.505	1.519	1.545	1.493	1.983	2.33	1.861	1.785	1.269	1.215	1.293	1.263
PC(34:1)	27.174	27.946	27.073	26.472	24.262	25.711	26.463	25.738	27.665	26.688	27.735	28.609	25.287	25.209	24.606	26.319	27.743	28.184	29.274	26.895	24.553	25.283	26.534	30.657	29.955	30.002	29.157	27.673	26.266	26.03	25.874	32.216	33.424	30.381	30.602	27.716	27.63	27.354	27.523
PC(34:2)	7.516	7.4	7.607	8.069	8.407	8.23	7.872	8.278	7.433	7.731	7.545	7.336	8.175	8.342	8.656	7.963	7.447	7.518	7.243	7.705	8.318	8.032	7.779	7.222	8.188	8.028	7.549	7.673	8.223	8.158	8.245	7.909	7.611	7.258	7.539	8.206	8.133	8.091	7.898
PC(34:3)	0.625	0.67	0.623	0.755	0.825	0.845	0.834	0.797	0.599	0.691	0.659	0.565	0.767	0.774	0.904	0.787	0.616	0.616	0.545	0.773	0.817	0.759	0.811	0.632	0.609	0.669	0.659	0.733	0.735	0.798	0.798	0.633	0.359	0.56	0.594	0.776	0.834	0.76	0.751
PC(34:4)	0.039	0.042	0.036	0.032	0.045	0.046	0.036	0.042	0.027	0.035	0.04	0.026	0.04	0.033	0.041	0.034	0.036	0.035	0.039	0.037	0.034	0.027	0.039	0.04	0.032	0.038	0.036	0.026	0.033	0.043	0.037	0	0	0.022	0.028	0.032	0.032	0.025	0.027
PC(36:0)	0.142	0.089	0.089	0.102	0.071	0.047	0.066	0.08	0.096	0.104	0.081	0.11	0.059	0.048	0.064	0.054	0.108	0.096	0.095	0.065	0.071	0.044	0.307	0.078	0.101	0.081	0.107	0.089	0.07	0.051	0.139	0.512	0.194	0.113	0.066	0.138	0.042	0.032	0.04
PC(36:1)	5.685	5.411	5.585	6.211	4.35	4.206	4.105	4.384	5.769	5.874	5.516	5.516	4.322	4.396	4.679	4.284	5.718	5.602	5.537	4.244	4.391	4.484	4.266	5.634	6.492	6.053	5.826	4.49	4.776	4.666	4.537	5.289	5.42	5.978	5.972	4.696	4.805	4.639	4.839
PC(36:2)	12.138	12.455	12.291	11.998	12.037	12.422	12.418	12.359	12.579	11.985	12.521	12.623	12.335	12.241	12.186	12.746	12.581	12.584	12.968	12.852	12.308	12.142	12.82	14.101	13.86	14.273	13.715	13.567	13.084	13.288	13.212	14.987	14.92	14.287	14.43	14.305	14.12	14.072	13.949
PC(36:3)	3.141	3.04	3.224	3.373	4.207	4.073	3.766	4.05	3.359	3.432	3.287	3.15	4.16	4.255	4.449	4.194	3.254	3.266	3.074	3.897	4.389	4.1	3.971	3.04	3.558	3.499	3.274	3.923	4.305	4.135	4.145	3.565	3.296	3.276	3.369	4.32	4.244	4.163	4.142
PC(38:1)	0.33	0.325	0.333	0.376	0.188	0.162	0.166	0.184	0.341	0.358	0.284	0.339	0.177	0.189	0.193	0.174	0.332	0.318	0.327	0.16	0.202	0.14	0.142	0.264	0.369	0.365	0.369	0.18	0.19	0.196	0.157	0.193	0.335	0.322	0.315	0.19	0.196	0.181	0.193
PC(38:2)	0.1	0.116	0.134	0.136	0.093	0.081	0.099	0.087	0.117	0.112	0.112	0.114	0.085	0.096	0.097	0.083	0.123	0.11	0.1	0.081	0.098	0.1	0.071	0.13	0.139	0.117	0.107	0.071	0.081	0.089	0.1	0.813	0.78	0.127	0.123	0.105	0.097	0.086	0.102
PC(38:3)	1.162	1.165	1.277	1.188	1.053	0.962	0.965	0.934	1.187	1.159	1.17	1.173	1.055	1.105	1.093	0.052	1.216	1.176	1.173	1.102	1.114	1.036	0.99	1.23	1.229	1.279	1.176	0.991	1.113	1.011	1.079	1.38	1.036	1.248	1.198	1.092	1.031	1.105	1.018
PC(38:4)	1.205	1.216	1.241	1.237	1.309	1.072	1.071	1.146	1.206	1.223	1.233	1.129	1.183	1.196	1.332	1.06	1.233	1.205	1.17	1.146	1.319	1.109	1.123	1.322	1.339	1.483	1.29	1.27	1.186	1.338	1.265	1.427	1.492	1.239	1.271	1.262	1.292	1.332	1.197
PC(38:5)	1.284	1.249	1.279	1.341	1.406	1.287	1.308	1.386	1.314	1.372	1.256	1.267	1.333	1.396	1.503	1.35	1.261	1.253	1.212	1.268	1.385	1.224	1.237	1.161	1.283	1.266	1.173	1.199	1.231	1.223	1.291	1.142	1.052	1.141	1.134	1.271	1.2	1.176	1.227
PC(38:6)	0.779	0.762	0.77	0.918	0.749	0.721	0.704	0.72	0.79	0.837	0.759	0.692	0.725	0.731	0.819	0.715	0.664	0.701	0.644	0.633	0.728	0.659	0.629	0.529	0.578	0.561	0.517	0.144	0.569	0.579	0.558	0.401	0.296	0.506	0.531	0.114	0.167	0.452	0.133
PC(40:0)	0.067	0.059	0.063	0.078	0.014	0.019	0.019	0.02	0.058	0.066	0.058	0.062	0.011	0.011	0.021	0.013	0.061	0.054	0.042	0	0.01	0	0	0.041	0.046	0.043	0.041	0	0	0.013	0	0	0	0.038	0.036	0	0	0	0
PC(40:1)	0.132	0.136	0.133	0.161	0.06	0.062	0.063	0.048	0.133	0.138	0.134	0.139	0.059	0.062	0.055	0.065	0.128	0.138	0.115	0.041	0.059	0.041	0.051	0.093	0.115	0.12	0.114	0	0.052	0.039	0.043	0	0	0.12	0.103	0.041	0.023	0.041	0.049
PC(40:2)	0.008	0.176	0.014	0.221	0.107	0.103	0.087	0.107	0.199	0.202	0.176	0.177	0.094	0.106	0.117	0.101	0.168	0.178	0.168	0.11	0.094	0.099	0.096	0.153	0.204	0.01	0.177	0.078	0.107	0.09	0.102	0	0	0.166	0.175	0.087	0.092	0.052	0.076
PC(40:3)	0.037	0.027	0.032	0.043	0.026	0.009	0.025	0.025	0.037	0.036	0.04	0.034	0.031	0.027	0.032	0.03	0.039	0.034	0.03	0.025	0.024	0.04	0.023	0.037	0.052	0.038	0.039	0.03	0.032	0.032	0.032	0	0	0.04	0.045	0.038	0.043	0.031	0.026
PC(40:4)	0.397	0.408	0.357	0.4	0.406	0.363	0.355	0.315	0.399	0.449	0.396	0.375	0.362	0.35	0.358	0.322	0.415	0.389	0.399	0.325	0.364	0.382	0.297	0.092	0.088	0.104	0.468	0.359	0.352	0.333	0.374	0.366	0.205	0.402	0.075	0.39	0.072	0.384	0.396
PC(40:5)	0.863	0.917	0.876	0.865	0.889	0.887	0.907	0.926	0.945	0.868	0.888	0.877	0.91	0.948	0.953	0.961	0.88	0.9	0.888	0.899	0.971	0.884	0.97	1	1.039	1.048	1.006	1.035	1.026	1.047	1.041	1.14	1.02	1.022	1.032	1.078	1.065	1.088	1.048
PC(40:6)	0.315	0.338	0.345	0.345	0.393	0.328	0.315	0.322	0.355	0.353	0.349	0.33	0.345	0.397	0.378	0.331	0.351	0.324	0.357	0.346	0.368	0.339	0.346	0.371	0.371	0.397	0.374	0.403	0.361	0.398	0.376	0.369	0.415	0.36	0.323	0.401	0.407	0.419	0.437
PC(40:7)	0.539	0.499	0.526	0.562	0.587	0.524	0.531	0.511	0.473	0.516	0.488	0.441	0.528	0.551	0.588	0.521	0.439	0.438	0.418	0.479	0.547	0.466	0.49	0.343	0.354	0.36	0.367	0.379	0.363	0.418	0.419	0.331	0.263	0.337	0.307	0.359	0.354	0.343	0.356
PC(40:8)	0.045	0.04	0.039	0.047	0.089	0.082	0.067	0.065	0.048	0.052	0.049	0.042	0.087	0.081	0.096	0.086	0.047	0.044	0.039	0.054	0.079	0.068	0.078	0.022	0.032	0.02	0.029	0.051	0.063	0.064	0.06	0	0	0.031	0.03	0.047	0.051	0	0.044
PC(42:0)	0.12	0.112	0.127	0.145	0.042	0.036	0.039	0.051	0.121	0.126	0.123	0.123	0.039	0.046	0.042	0.039	0.126	0.103	0.123	0.042	0.046	0.027	0.036	0.097	0.107	0.106	0.103	0.026	0.033	0.023	0.034	0	0	0.071	0.094	0.031	0.024	0.034	0.024
PC(42:1)	0.302	0.294	0.297	0.344	0.141	0.128	0.146	0.143	0.283	0.312	0.272	0.294	0.145	0.135	0.15	0.139	0.285	0.273	0.248	0.097	0.125	0.129	0.137	0.212	0.243	0.226	0.236	0.089	0.107	0.097	0.104	0	0	0.2	0.215	0.071	0.084	0.082	0.074
PC(42:2)	0.223	0.219	0.23	0.258	0.102	0.128	0.138	0.135	0.21	0.229	0.206	0.214	0.115	0.12	0.121	0.12	0.199	0.216	0.19	0.128	0.122	0.123	0.124	0.17	0.199	0.187	0.198	0.094	0.12	0.108	0.096	0	0	0.181	0.191	0.074	0.098	0.129	0.104
PC(42:3)	0.145	0.142	0.13	0.168	0.091	0.098	0.099	0.091	0.13	0.156	0.129	0.135	0.094	0.108	0.112	0.1	0.14	0.134	0.135	0.103	0.104	0.101	0.085	0.129	0.134	0.126	0.131	0.064	0.088	0.105	0.09	0	0	0.115	0.105	0.074	0.072	0.063	0.08
PC(42:4)	0.14	0.146	0.145	0.147	0.133	0.111	0.101	0.11	0.149	0.143	0.129	0.132	0.106	0.128	0.133	0.133	0.146	0.12	0.13	0.106	0.128	0.122	0.107	0.127	0.141	0.114	0.103	0.103	0.082	0.098	0.111	0	0	0.104	0.128	0.093	0.111	0.092	0.105
PC(42:5)	0.257	0.234	0.262	0.278	0.271	0.249	0.23	0.255	0.268	0.251	0.264	0.257	0.224	0.257	0.265	0.247	0.262	0.24	0.246	0.243	0.255	0.256	0.26	0.235	0.251	0.245	0.245	0.201	0.233	0.218	0.241	0.139	0	0.229	0.206	0.184	0.191	0.195	0.207
PC(42:6)	0.21	0.209	0.235	0.214	0.228	0.191	0.201	0.205	0.19	0.212	0.218	0.195	0.201	0.217	0.207	0.22	0.208	0.209	0.204	0.206	0.216	0.203	0.222	0.179	0.18	0.197	0.207	0.175	0.176	0.195	0.202	0.118	0	0.179	0.191	0.184	0.15	0.179	0.136
PC(42:7)	0.171	0.136	0.158	0.175	0.162	0.163	0.115	0.13	0.154	0.167	0.159	0.159	0.155	0.12	0.155	0.126	0.142	0.148	0.139	0.128	0.159	0.128	0.157	0.124	0.149	0.095	0.12	0.079	0.136	0.122	0.088	0	0	0.119	0.132	0.114	0.106	0.108	0.066
PC(42:8)	0.042	0.036	0.042	0.066	0.059	0.039	0.035	0.039	0.036	0.05	0.049	0.045	0.044	0.048	0.054	0.039	0.027	0.037	0.03	0.045	0.054	0.042	0.047	0.027	0.034	0.027	0.018	0.028	0.033	0.038	0.028	0	0	0.019	0	0.033	0.03	0.035	0.032
PE(30:0)	0.02	0.019	0.021	0.017	0.029	0.03	0.024	0.027	0.026	0.017	0.022	0.015	0.028	0.026	0.027	0.017	0.017	0.021	0.017	0.03	0.022	0.03	0.031	0.018	0.01	0.018	0.024	0	0.025	0.028	0.024	0	0	0	0.016	0.024	0.028	0	0.024
PE(32:0)	0.064	0.067	0.059	0.055	0.095	0.09	0.1	0.088	0.063	0.065	0.06	0.073	0.099	0.092	0.084	0.095	0.077	0.064	0.071	0.11	0.093	0.093	0.109	0.084	0.058	0.059	0.079	0.121	0.098	0.118	0.088	0	0	0.076	0.087	0.091	0.11	0.098	0.108
PE(32:1)	0.165	0.18	0.194	0.145	0.227	0.205	0.25	0.201	0.178	0.157	0.176	0.172	0.233	0.205	0.18	0.218	0.185	0.155	0.161	0.265	0.2	0.23	0.221	0.218	0.12	0.114	0.202	0.287	0.241	0.249	0.204	0	0.19	0.176	0.167	0.249	0.244	0.204	0.268
PE(34:0)	0.109	0.104	0.103	0.108	0.102	0.085	0.11	0.089	0.105	0.104	0.101	0.1	0.099	0.09	0.099	0.109	0.114	0.116	0.099	0.107	0.097	0.105	0.096	0.105	0.094	0.1	0.114	0.09	0.103	0.122	0.098	0.133	0	0.104	0.103	0.093	0.097	0.093	0.104
PE(34:1)	1.602	1.682	1.644	1.257	1.894	1.913	2.088	1.9	1.611	1.462	1.547	1.589	1.947	1.953	1.616	2.12	1.642	1.583	1.7	2.09	1.832	2.069	2.097	1.783	1.077	1.302	1.687	2.365	2.043	2.208	2.014	1.662	2.067	1.694	1.627	2.202	2.216	2.239	2.343
PE(34:2)	0.48	0.493	0.473	0.388	0.672	0.636	0.663	0.578	0.443	0.453	0.474	0.486	0.667	0.6	0.509	0.578	0.461	0.517	0.46	0.698	0.588	0.669	0.704	0.475	0.287	0.402	0.415	0.732	0.587	0.62	0.655	0.432	0.315	0.463	0.452	0.662	0.703	0.712	0.731
PE(34:3)	0.026	0.027	0.013	0.007	0.038	0.041	0.031	0.041	0.009	0.016	0.016	0.019	0.028	0.044	0.039	0.038	0.008	0.012	0.024	0.023	0.042	0.036	0.03	0	0	0.022	0.018	0.038	0.02	0.019	0.043	0	0	0	0	0.027	0.027	0.021	0
PE(36:1)	3.223	3.218	3.138	2.789	3.043	3.013	3.071	2.938	3.354	3.129	3.14	3.103	2.971	3.058	2.842	3.238	3.238	3.178	3.254	3.23	3.086	3.362	3.063	3.473	2.517	2.7	3.532	3.679	3.422	3.521	3.356	3.089	3.444	3.363	3.394	3.623	3.662	3.564	3.934
PE(36:2)	2.592	2.63	2.677	2.16	3.394	3.205	3.334	3.136	2.568	2.596	2.732	2.719	3.199	3.23	2.83	3.539	2.594	2.46	2.763	3.534	3.318	3.675	3.328	2.353	1.303	1.62	2.182	3.539	2.954	3.138	3.047	1.992	1.741	2.106	2.011	3.181	3.088	3.361	3.488
PE(36:3)	0.545	0.562	0.553	0.432	0.949	0.839	0.973	0.855	0.497	0.523	0.516	0.567	1.026	0.866	0.775	1.012	0.533	0.555	0.588	0.942	0.94	1.07	1.013	0.456	0.342	0.385	0.499	0.951	0.877	0.892	0.972	0.361	0.49	0.496	0.44	0.819	1.001	0.913	1.003
PE(36:4)	0.234	0.228	0.238	0.18	0.278	0.251	0.28	0.253	0.229	0.215	0.212	0.212	0.256	0.249	0.202	0.272	0.207	0.201	0.227	0.278	0.232	0.266	0.251	0.176	0.104	0.126	0.177	0.223	0.233	0.214	0.234	0.166	0	0.159	0.183	0.203	0.204	0.248	0.222
PE(38:1)	0.081	0.081	0.066	0.076	0.042	0.042	0.045	0.054	0.085	0.088	0.073	0.064	0.052	0.044	0.038	0.052	0.075	0.081	0.083	0.045	0.06	0.056	0.032	0.085	0.057	0.06	0.072	0.054	0.033	0.05	0.056	0	0	0.067	0.082	0.045	0.056	0.041	0.048
PE(38:2)	0.178	0.183	0.167	0.159	0.137	0.113	0.137	0.129	0.171	0.187	0.151	0.156	0.145	0.15	0.132	0.169	0.176	0.199	0.177	0.115	0.155	0.159	0.153	0.115	0.082	0.097	0.14	0.075	0.133	0.123	0.101	0	0	0.096	0.088	0.105	0.1	0.108	0.099
PE(38:3)	0.66	0.627	0.591	0.471	0.561	0.487	0.507	0.506	0.578	0.663	0.596	0.536	0.511	0.522	0.48	0.523	0.635	0.585	0.556	0.533	0.547	0.559	0.564	0.534	0.357	0.4	0.535	0.422	0.508	0.531	0.506	0	0	0.504	0.477	0.459	0.469	0.454	0.494
PE(38:4)	0.275	0.263	0.315	0.282	0.285	0.279	0.242	0.318	0.294	0.306	0.285	0.32	0.283	0.296	0.281	0.218	0.249	0.313	0.25	0.232	0.276	0.29	0.298	0.27	0.329	0.336	0.265	0.23	0.364	0.307	0.291	0.256	0	0.263	0.29	0.213	0.206	0.246	0.249
PE(38:5)	0.603	0.449	0.771	0.549	0.554	0.766	0.788	0.579	0.751	0.726	0.737	0.529	0.755	0.915	0.603	0.639	0.655	0.532	0.341	0.437	0.889	0.99	0.471	0.151	0.186	0.086	0.239	0.122	0.505	0.51	0.442	0	0	0.228	0.086	0.174	0.375	0.391	0.326
PE(38:6)	0.216	0.218	0.208	0.159	0.259	0.272	0.291	0.244	0.178	0.214	0.192	0.223	0.257	0.194	0.204	0.271	0.224	0.195	0.194	0.264	0.232	0.267	0.244	0.158	0.076	0.091	0.159	0.193	0.188	0.164	0.207	0	0	0.088	0.114	0.156	0.134	0.167	0.159
PE(40:1)	0.065	0.052	0.067	0.06	0.04	0.035	0.034	0.034	0.074	0.074	0.057	0.061	0.039	0.037	0.032	0.034	0.059	0.057	0.043	0.032	0.033	0.029	0.032	0.031	0.042	0.029	0.044	0.028	0.034	0.025	0.03	0	0	0.046	0.052	0.028	0.031	0.028	0.026
PE(40:2)	0.071	0.09	0.087	0.076	0.068	0.056	0.067	0.052	0.084	0.068	0.074	0.084	0.053	0.063	0.051	0.065	0.078	0.076	0.071	0.058	0.06	0.077	0.049	0.055	0.042	0.048	0.06	0.045	0.052	0.049	0.059	0	0	0.049	0.037	0.049	0.057	0.044	0.06
PE(40:3)	0.044	0.034	0.004	0.035	0.027	0.028	0.023	0.017	0.062	0.058	0.034	0.045	0.022	0.019	0.013	0.014	0.005	0.036	0.034	0.015	0.026	0.032	0.016	0.029	0.013	0.014	0.041	0	0.021	0.022	0.023	0	0	0.016	0.017	0.01	0.02	0	0.011
PE(40:4)	0.45	0.469	0.414	0.327	0.292	0.283	0.3	0.3	0.45	0.437	0.415	0.439	0.31	0.303	0.283	0.33	0.451	0.41	0.402	0.357	0.321	0.355	0.305	0.418	0.268	0.283	0.38	0.47	0.362	0.417	0.379	0.28	0.36	0.38	0.397	0.347	0.358	0.354	0.399
PE(40:5)	1.082	0.831	0.957	0.708	0.929	0.822	0.614	0.604	0.922	0.994	1.04	1.084	0.984	0.876	0.867	0.884	0.926	0.959	0.688	0.291	0.945	1.13	0.668	0.437	0.183	0.06	0.568	0.507	0.587	0.265	0.686	0.277	0.182	0.301	0.193	0.204	0.365	0.413	0.3
PE(42:1)	0.089	0.087	0.111	0.085	0.06	0.058	0.06	0.052	0.105	0.088	0.087	0.083	0.056	0.059	0.041	0.042	0.086	0.087	0.072	0.062	0.057	0.053	0.041	0.072	0.061	0.059	0.069	0.031	0.04	0.047	0.036	0	0	0.085	0.065	0.038	0.038	0	0.055
PE(42:3)	0.033	0.02	0.027	0.025	0.024	0.012	0.023	0.019	0.023	0.033	0.031	0.031	0.026	0.018	0.021	0.02	0.016	0.016	0.021	0.021	0.019	0.031	0	0	0.014	0.013	0.023	0	0.02	0.015	0.012	0	0	0	0	0	0	0.035	0.028
PE(42:4)	0.053	0.015	0.012	0.034	0.044	0.042	0.026	0.046	0.019	0.056	0.025	0.016	0.029	0.028	0.029	0.034	0.027	0.05	0.037	0.027	0.031	0.031	0.024	0.02	0.019	0.039	0.058	0.024	0.025	0.018	0.027	0	0	0	0.043	0	0.044	0.03	0.04
pmol/g protein
group	0h_WT	0h_WT	0h_WT	0h_KO	0h_KO	0h_KO	3h_WT	3h_WT	3h_WT	3h_KO	3h_KO	3h_KO
TG(56:5)	0.098	0.086	0.097	0.088	0.139	0.12	0.161	0.16	0.187	0.113	0.11	0.126
TG(56:6)	0.096	0.087	0.093	0.086	0.145	0.129	0.156	0.158	0.188	0.117	0.112	0.139
TG(56:7)	0.059	0.05	0.061	0.06	0.101	0.089	0.088	0.091	0.106	0.078	0.072	0.078
TG(58:4)	0.015	0.016	0.015	0.009	0.028	0.024	0.032	0.025	0.041	0.017	0.016	0.017
TG(58:5)	0.033	0.028	0.028	0.027	0.019	0.047	0.025	0.069	0.011	0.06	0.075	0.051
TG(58:6)	0.055	0.046	0.055	0.056	0.093	0.079	0.103	0.096	0.119	0.076	0.072	0.084
TG(58:7)	0.055	0.047	0.05	0.059	0.095	0.089	0.085	0.09	0.111	0.076	0.077	0.09
TG(58:9)	0.002	0.006	0.007	0.005	0.014	0.011	0.011	0.013	0.019	0.009	0.012	0.01
TG(60:6)	0.017	0.02	0.017	0.015	0.028	0.026	0.032	0.028	0.034	0.023	0.021	0.022
TG(60:7)	0.04	0.031	0.029	0.024	0.039	0.037	0.038	0.04	0.039	0.041	0.031	0.041
TG(60:9)	0.007	0.006	0.007	0.006	0.02	0.019	0.018	0.019	0.021	0.012	0.018	0.013

## Sheet: Fig 4E Fig5B,C,D proteomics
Lipids
name	ref	accession	description	tp	up	um	coverage	log2 WT1	log2 WT2	log2 WT3	log2 WT4	log2 WT5	log2 KO1	log2 KO2	log2 KO3	log2 KO4	log2 KO5	log2 ratio KO:WT	pvalue KO:WT		Proteomics description
FA																					column	proteomics	description
FAS_HUMAN	sp|P49327|FAS_HUMAN	P49327	Fatty acid synthase OS=Homo sapiens OX=9606 GN=FASN PE=1 SV=3	373	131	131	0.555556	28.04	28.03	27.98	27.92	28.04	28.33	28.27	28.31	28.28	28.27	0.29	0		A	name	protein name
ELOV1_HUMAN	sp|Q9BW60|ELOV1_HUMAN	Q9BW60	Elongation of very long chain fatty acids protein 1 OS=Homo sapiens OX=9606 GN=ELOVL1 PE=1 SV=1	5	2	2	0.09319	22.15	22.16	22.25	22.18	22.13	22.14	22.19	22.12	22.28	22.17	0.01	0.84		B	ref	protein reference
ELOV2_HUMAN	sp|Q9NXB9|ELOV2_HUMAN	Q9NXB9	Elongation of very long chain fatty acids protein 2 OS=Homo sapiens OX=9606 GN=ELOVL2 PE=1 SV=2	1	1	1	0.0574324	14.85	14.94	14.46	14.73	14.79	14.56	14.44	14.86	14.83	14.86	-0.05	0.71		C	accession	uniprot ID
ELOV5_HUMAN	sp|Q9NYP7|ELOV5_HUMAN	Q9NYP7	Elongation of very long chain fatty acids protein 5 OS=Homo sapiens OX=9606 GN=ELOVL5 PE=1 SV=1	4	3	3	0.147157	17.97	17.83	18.16	18.49	18.04	18.46	18.45	18.06	18.39	18.6	0.3	0.07		D	description	protein information
MUFA																					E	tp	total peptide
FADS1_HUMAN	sp|O60427|FADS1_HUMAN	O60427	Acyl-CoA (8-3)-desaturase OS=Homo sapiens OX=9606 GN=FADS1 PE=1 SV=3	10	8	8	0.195946	21.95	21.98	21.88	21.88	21.92	21.92	21.79	21.89	21.82	21.86	-0.07	0.06		F	up	unique peptide
FADS2_HUMAN	sp|O95864|FADS2_HUMAN	O95864	Acyl-CoA 6-desaturase OS=Homo sapiens OX=9606 GN=FADS2 PE=1 SV=1	18	11	11	0.27027	23.35	23.41	23.39	23.44	23.33	23.24	23.21	23.22	23.17	23.21	-0.18	0		G	um	unique matches
ACSL4_HUMAN	sp|O60488|ACSL4_HUMAN	O60488	Long-chain-fatty-acid--CoA ligase 4 OS=Homo sapiens OX=9606 GN=ACSL4 PE=1 SV=2	46	33	28	0.50211	24.23	24.22	24.26	24.21	24.23	24.23	24.23	24.26	24.28	24.21	0.01	0.47		H	coverage	protein coverage
PUFA
ACSL3_HUMAN	sp|O95573|ACSL3_HUMAN	O95573	Long-chain-fatty-acid--CoA ligase 3 OS=Homo sapiens OX=9606 GN=ACSL3 PE=1 SV=3	66	38	33	0.573611	24.92	24.94	24.91	24.85	24.92	24.93	24.9	24.92	24.92	24.9	0	0.93
ACOD_HUMAN	sp|O00767|ACOD_HUMAN	O00767	Acyl-CoA desaturase OS=Homo sapiens OX=9606 GN=SCD PE=1 SV=2	9	5	5	0.147632	21.62	21.55	21.39	21.44	21.51	21.43	21.34	21.41	21.36	21.38	-0.12	0.03
MBOA2_HUMAN	sp|Q6ZWT7|MBOA2_HUMAN	Q6ZWT7	Lysophospholipid acyltransferase 2 OS=Homo sapiens OX=9606 GN=MBOAT2 PE=2 SV=2	4	4	4	0.113462	16.59	16.52	16.4	16.66	16.43	17.06	16.75	16.81	16.82	16.74	0.32	0
MBOA7_HUMAN	sp|Q96N66|MBOA7_HUMAN	Q96N66	Lysophospholipid acyltransferase 7 OS=Homo sapiens OX=9606 GN=MBOAT7 PE=1 SV=2	15	8	8	0.237288	22.05	21.99	22.07	21.97	22.07	21.69	21.78	21.8	21.75	21.71	-0.28	0
β-oxidation
ACSL1_HUMAN	sp|P33121|ACSL1_HUMAN	P33121	Long-chain-fatty-acid--CoA ligase 1 OS=Homo sapiens OX=9606 GN=ACSL1 PE=1 SV=1	13	9	8	0.184814	21.31	21.27	21.29	21.33	21.26	21.34	21.37	21.38	21.41	21.41	0.09	0
PA24C_HUMAN	sp|Q9UP65|PA24C_HUMAN	Q9UP65	Cytosolic phospholipase A2 gamma OS=Homo sapiens OX=9606 GN=PLA2G4C PE=1 SV=2	1	1	0	0.00924214	16.75	17.1	16.91	16.91	16.82	17.22	17.05	16.97	17.24	17.13	0.22	0.02
ECHA_HUMAN	sp|P40939|ECHA_HUMAN	P40939	Trifunctional enzyme subunit alpha, mitochondrial OS=Homo sapiens OX=9606 GN=HADHA PE=1 SV=2	95	48	47	0.581913	26.1	26.19	26.1	26.09	26.12	26.33	26.35	26.36	26.39	26.29	0.22	0
CPT1A_HUMAN	sp|P50416|CPT1A_HUMAN	P50416	Carnitine O-palmitoyltransferase 1, liver isoform OS=Homo sapiens OX=9606 GN=CPT1A PE=1 SV=2	11	8	8	0.122898	19.91	19.99	19.98	20.05	19.87	20.42	20.34	20.45	20.43	20.47	0.46	0
Ferroptosis Drivers
name	ref	accession	description	tp	up	um	coverage	log2 WT1	log2 WT2	log2 WT3	log2 WT4	log2 WT5	log2 KO1	log2 KO2	log2 KO3	log2 KO4	log2 KO5	log2 ratio KO:WT	pvalue KO:WT
RL8_HUMAN	sp|P62917|RL8_HUMAN	P62917	60S ribosomal protein L8 OS=Homo sapiens OX=9606 GN=RPL8 PE=1 SV=2	77	20	19	0.622568	26.71	26.73	26.72	26.88	26.69	26.92	26.96	26.83	26.98	26.9	0.17	0
IREB2_HUMAN	sp|P48200|IREB2_HUMAN	P48200	Iron-responsive element-binding protein 2 OS=Homo sapiens OX=9606 GN=IREB2 PE=1 SV=4	6	4	4	0.0456906	18.14	18.3	18.1	18.26	18.06	17.82	17.91	17.86	18.06	17.93	-0.26	0
CISY_HUMAN	sp|O75390|CISY_HUMAN	O75390	Citrate synthase, mitochondrial OS=Homo sapiens OX=9606 GN=CS PE=1 SV=2	74	29	29	0.487124	26.2	26.26	26.14	26.14	26.21	26.55	26.55	26.54	26.54	26.52	0.35	0
EMC2_HUMAN	sp|Q15006|EMC2_HUMAN	Q15006	ER membrane protein complex subunit 2 OS=Homo sapiens OX=9606 GN=EMC2 PE=1 SV=1	19	12	12	0.329966	21.76	21.8	21.83	21.73	21.81	21.8	21.9	21.81	21.84	21.88	0.06	0.05
ACSF2_HUMAN	sp|Q96CM8|ACSF2_HUMAN	Q96CM8	Medium-chain acyl-CoA ligase ACSF2, mitochondrial OS=Homo sapiens OX=9606 GN=ACSF2 PE=1 SV=2	1	1	1	0.0308943	18.88	18.61	18.89	18.92	18.58	18.45	18.26	17.94	18.33	18.32	-0.51	0
G6PD_HUMAN	sp|P11413|G6PD_HUMAN	P11413	Glucose-6-phosphate 1-dehydrogenase OS=Homo sapiens OX=9606 GN=G6PD PE=1 SV=4	68	33	32	0.648544	25.38	25.42	25.38	25.3	25.4	25.31	25.25	25.27	25.23	25.14	-0.14	0
6PGD_HUMAN	sp|P52209|6PGD_HUMAN	P52209	6-phosphogluconate dehydrogenase, decarboxylating OS=Homo sapiens OX=9606 GN=PGD PE=1 SV=3	81	31	29	0.575569	26.73	26.72	26.61	26.66	26.71	27.08	27.08	27.11	27.06	27.07	0.4	0
VDAC2_HUMAN	sp|P45880|VDAC2_HUMAN	P45880	Voltage-dependent anion-selective channel protein 2 OS=Homo sapiens OX=9606 GN=VDAC2 PE=1 SV=2	44	16	16	0.636054	25.77	25.78	25.78	25.74	25.77	25.93	25.91	25.94	25.95	25.83	0.14	0
PK3CA_HUMAN	sp|P42336|PK3CA_HUMAN	P42336	Phosphatidylinositol 4,5-bisphosphate 3-kinase catalytic subunit alpha isoform OS=Homo sapiens OX=9606 GN=PIK3CA PE=1 SV=2	10	8	8	0.106742	20.38	20.43	20.38	20.37	20.44	20.41	20.39	20.43	20.41	20.53	0.03	0.31
P53_HUMAN	sp|P04637|P53_HUMAN	P04637	Cellular tumor antigen p53 OS=Homo sapiens OX=9606 GN=TP53 PE=1 SV=4	5	3	3	0.0839695	18.42	18.2	18.23	18.04	18.23	17.93	18.01	18.11	17.96	17.98	-0.23	0.01
ACSL4_HUMAN	sp|O60488|ACSL4_HUMAN	O60488	Long-chain-fatty-acid--CoA ligase 4 OS=Homo sapiens OX=9606 GN=ACSL4 PE=1 SV=2	46	33	28	0.50211	24.23	24.22	24.26	24.21	24.23	24.23	24.23	24.26	24.28	24.21	0.01	0.47
RASN_HUMAN	sp|P01111|RASN_HUMAN	P01111	GTPase NRas OS=Homo sapiens OX=9606 GN=NRAS PE=1 SV=1	19	12	2	0.666667	22.91	22.88	22.86	22.81	22.91	22.95	22.98	22.97	22.93	22.88	0.07	0.02
RASK_HUMAN	sp|P01116|RASK_HUMAN	P01116	GTPase KRas OS=Homo sapiens OX=9606 GN=KRAS PE=1 SV=1	24	11	3	0.603175	23.32	23.29	23.26	23.17	23.3	23.37	23.38	23.39	23.3	23.33	0.08	0.03
RASH_HUMAN	sp|P01112|RASH_HUMAN	P01112	GTPase HRas OS=Homo sapiens OX=9606 GN=HRAS PE=1 SV=1	20	12	2	0.666667	22.91	22.91	22.85	22.75	22.92	22.94	22.98	23.03	22.92	22.98	0.1	0.03
TRFE_HUMAN	sp|P02787|TRFE_HUMAN	P02787	Serotransferrin OS=Homo sapiens OX=9606 GN=TF PE=1 SV=3	8	3	1	0.0401146	24.95	24.59	24.08	24.43	24.43	24.22	23.94	23.49	23.69	23.87	-0.66	0.01
TFR1_HUMAN	sp|P02786|TFR1_HUMAN	P02786	Transferrin receptor protein 1 OS=Homo sapiens OX=9606 GN=TFRC PE=1 SV=2	105	43	42	0.551316	26.61	26.62	26.63	26.57	26.7	26.61	26.47	26.64	26.61	26.58	-0.04	0.27
TFR2_HUMAN	sp|Q9UP52|TFR2_HUMAN	Q9UP52	Transferrin receptor protein 2 OS=Homo sapiens OX=9606 GN=TFR2 PE=1 SV=1	2	1	0	0.011236	22.31	22.27	22.26	22.3	22.41	22.44	22.28	22.32	22.29	22.18	-0.01	0.87
S38A1_HUMAN	sp|Q9H2H9|S38A1_HUMAN	Q9H2H9	Sodium-coupled neutral amino acid transporter 1 OS=Homo sapiens OX=9606 GN=SLC38A1 PE=1 SV=1	8	7	7	0.131417	21.21	21.09	21.1	20.97	21.25	21.41	21.35	21.35	21.47	21.46	0.28	0
AAAT_HUMAN	sp|Q15758|AAAT_HUMAN	Q15758	Neutral amino acid transporter B(0) OS=Homo sapiens OX=9606 GN=SLC1A5 PE=1 SV=2	34	15	15	0.321627	23.14	23.11	23.1	23.05	23.12	23.11	23.03	23.1	22.93	23.08	-0.05	0.16
AATC_HUMAN	sp|P17174|AATC_HUMAN	P17174	Aspartate aminotransferase, cytoplasmic OS=Homo sapiens OX=9606 GN=GOT1 PE=1 SV=3	44	24	24	0.607748	24.95	24.93	24.97	24.9	24.99	24.95	24.92	24.98	24.91	24.89	-0.02	0.48
KEAP1_HUMAN	sp|Q14145|KEAP1_HUMAN	Q14145	Kelch-like ECH-associated protein 1 OS=Homo sapiens OX=9606 GN=KEAP1 PE=1 SV=2	10	8	8	0.153846	20	20.01	20	20.01	20	19.9	19.78	19.76	19.8	19.89	-0.18	0
HMOX1_HUMAN	sp|P09601|HMOX1_HUMAN	P09601	Heme oxygenase 1 OS=Homo sapiens OX=9606 GN=HMOX1 PE=1 SV=1	18	11	11	0.409722	23.34	23.33	23.31	23.31	23.21	23.46	23.35	23.5	23.57	23.49	0.17	0
ATG5_HUMAN	sp|Q9H1Y0|ATG5_HUMAN	Q9H1Y0	Autophagy protein 5 OS=Homo sapiens OX=9606 GN=ATG5 PE=1 SV=2	12	9	9	0.36	21.23	21.18	21.31	21.23	21.27	21.43	21.45	21.45	21.44	21.48	0.2	0
ATG7_HUMAN	sp|O95352|ATG7_HUMAN	O95352	Ubiquitin-like modifier-activating enzyme ATG7 OS=Homo sapiens OX=9606 GN=ATG7 PE=1 SV=1	27	17	17	0.29872	23.04	23.08	22.99	22.95	23	22.84	22.84	22.81	22.81	22.84	-0.19	0
NCOA4_HUMAN	sp|Q13772|NCOA4_HUMAN	Q13772	Nuclear receptor coactivator 4 OS=Homo sapiens OX=9606 GN=NCOA4 PE=1 SV=1	6	5	5	0.123779	18.72	18.75	18.7	18.83	18.56	18.83	18.76	18.84	18.92	18.81	0.12	0.05
LOX15_HUMAN	sp|P16050|LOX15_HUMAN	P16050	Arachidonate 15-lipoxygenase OS=Homo sapiens OX=9606 GN=ALOX15 PE=1 SV=3	4	2	0	0.0135952	23.43	23.48	23.63	24.41	23.15	24.03	24.42	23.58	24.33	24.5	0.55	0.08
LOXE3_HUMAN	sp|Q9BYJ1|LOXE3_HUMAN	Q9BYJ1	Hydroperoxide isomerase ALOXE3 OS=Homo sapiens OX=9606 GN=ALOXE3 PE=1 SV=1	1	1	0	0.00984529	20.28	20.19	20.36	20.3	20.37	20.8	20.55	20.61	20.52	20.68	0.34	0
PHKG2_HUMAN	sp|P15735|PHKG2_HUMAN	P15735	Phosphorylase b kinase gamma catalytic chain, liver/testis isoform OS=Homo sapiens OX=9606 GN=PHKG2 PE=1 SV=1	7	7	7	0.206897	20.66	20.7	20.77	20.73	20.73	20.2	20.26	20.29	20.27	20.18	-0.48	0
ACOC_HUMAN	sp|P21399|ACOC_HUMAN	P21399	Cytoplasmic aconitate hydratase OS=Homo sapiens OX=9606 GN=ACO1 PE=1 SV=3	69	38	38	0.457818	25.01	25.04	24.95	24.95	24.97	25.09	25.08	25.1	25.11	25.11	0.12	0
ULK1_HUMAN	sp|O75385|ULK1_HUMAN	O75385	Serine/threonine-protein kinase ULK1 OS=Homo sapiens OX=9606 GN=ULK1 PE=1 SV=2	3	3	3	0.0380952	17.44	17.29	17.08	16.85	16.67	17.34	17.23	17.47	17.48	17.56	0.35	0.05
ATG3_HUMAN	sp|Q9NT62|ATG3_HUMAN	Q9NT62	Ubiquitin-like-conjugating enzyme ATG3 OS=Homo sapiens OX=9606 GN=ATG3 PE=1 SV=1	24	13	13	0.455414	23.4	23.42	23.38	23.42	23.41	23.51	23.5	23.63	23.46	23.56	0.13	0
BECN1_HUMAN	sp|Q14457|BECN1_HUMAN	Q14457	Beclin-1 OS=Homo sapiens OX=9606 GN=BECN1 PE=1 SV=2	7	7	6	0.14	21.56	21.48	21.5	21.53	21.76	22.38	22.13	22.35	22.11	21.79	0.59	0
GBRL2_HUMAN	sp|P60520|GBRL2_HUMAN	P60520	Gamma-aminobutyric acid receptor-associated protein-like 2 OS=Homo sapiens OX=9606 GN=GABARAPL2 PE=1 SV=1	11	7	5	0.478632	22.39	22.29	22.4	22.29	22.36	22.3	22.32	22.33	22.32	22.39	-0.02	0.55
GBRL1_HUMAN	sp|Q9H0R8|GBRL1_HUMAN	Q9H0R8	Gamma-aminobutyric acid receptor-associated protein-like 1 OS=Homo sapiens OX=9606 GN=GABARAPL1 PE=1 SV=1	4	3	0	0.111111	22.84	22.94	22.83	22.92	22.84	22.89	22.85	22.81	23.02	22.81	0	0.95
A16L1_HUMAN	sp|Q676U5|A16L1_HUMAN	Q676U5	Autophagy-related protein 16-1 OS=Homo sapiens OX=9606 GN=ATG16L1 PE=1 SV=2	17	12	12	0.270181	20.7	20.83	20.79	20.71	20.71	20.82	20.87	20.88	20.92	20.96	0.14	0
WIPI1_HUMAN	sp|Q5MNZ9|WIPI1_HUMAN	Q5MNZ9	WD repeat domain phosphoinositide-interacting protein 1 OS=Homo sapiens OX=9606 GN=WIPI1 PE=1 SV=3	2	1	0	0.00896861	20.17	20.25	20.35	21.19	19.95	21.4	21.66	20.85	21.28	21.56	0.97	0.01
WIPI2_HUMAN	sp|Q9Y4P8|WIPI2_HUMAN	Q9Y4P8	WD repeat domain phosphoinositide-interacting protein 2 OS=Homo sapiens OX=9606 GN=WIPI2 PE=1 SV=1	5	4	4	0.143172	19.88	19.91	19.92	20.04	19.95	19.98	19.95	20.31	20.3	20.19	0.21	0.04
SNX4_HUMAN	sp|O95219|SNX4_HUMAN	O95219	Sorting nexin-4 OS=Homo sapiens OX=9606 GN=SNX4 PE=1 SV=1	9	7	7	0.195556	20.09	20.12	19.96	20.11	20.15	20.05	20.14	20.13	20.24	20.04	0.04	0.48
ATG13_HUMAN	sp|O75143|ATG13_HUMAN	O75143	Autophagy-related protein 13 OS=Homo sapiens OX=9606 GN=ATG13 PE=1 SV=1	6	6	6	0.181818	19.79	19.57	19.69	19.57	19.76	19.51	19.59	19.74	19.48	19.64	-0.09	0.22
SAT1_HUMAN	sp|P21673|SAT1_HUMAN	P21673	Diamine acetyltransferase 1 OS=Homo sapiens OX=9606 GN=SAT1 PE=1 SV=1	1	1	0	0.0292398	18.55	19.05	18.95	18.79	18.47	18.8	18.44	18.34	18.72	18.88	-0.12	0.44
EGFR_HUMAN	sp|P00533|EGFR_HUMAN	P00533	Epidermal growth factor receptor OS=Homo sapiens OX=9606 GN=EGFR PE=1 SV=2	94	53	51	0.48595	24.93	24.91	24.92	24.93	24.95	25.04	25.02	25.05	25.09	25.03	0.12	0
MK03_HUMAN	sp|P27361|MK03_HUMAN	P27361	Mitogen-activated protein kinase 3 OS=Homo sapiens OX=9606 GN=MAPK3 PE=1 SV=4	22	14	9	0.364116	22.7	22.75	22.65	22.65	22.66	22.54	22.49	22.53	22.47	22.56	-0.17	0
MK01_HUMAN	sp|P28482|MK01_HUMAN	P28482	Mitogen-activated protein kinase 1 OS=Homo sapiens OX=9606 GN=MAPK1 PE=1 SV=3	42	20	12	0.466667	24.85	24.86	24.83	24.82	24.87	24.84	24.78	24.87	24.82	24.83	-0.02	0.37
BID_HUMAN	sp|P55957|BID_HUMAN	P55957	BH3-interacting domain death agonist OS=Homo sapiens OX=9606 GN=BID PE=1 SV=1	17	7	7	0.482051	22.01	21.93	21.97	21.87	21.98	22.1	22.03	21.64	22.07	21.9	0	0.97
ZEB1_HUMAN	sp|P37275|ZEB1_HUMAN	P37275	Zinc finger E-box-binding homeobox 1 OS=Homo sapiens OX=9606 GN=ZEB1 PE=1 SV=2	14	11	11	0.178826	20.58	20.47	20.5	20.54	20.4	20.67	20.67	20.7	20.66	20.79	0.2	0
PEBP1_HUMAN	sp|P30086|PEBP1_HUMAN	P30086	Phosphatidylethanolamine-binding protein 1 OS=Homo sapiens OX=9606 GN=PEBP1 PE=1 SV=3	29	11	11	0.796791	24.43	24.43	24.43	24.35	24.4	24.73	24.71	24.75	24.79	24.72	0.33	0
MYB_HUMAN	sp|P10242|MYB_HUMAN	P10242	Transcriptional activator Myb OS=Homo sapiens OX=9606 GN=MYB PE=1 SV=2	1	1	0	0.0109375	16.16	16.05	15.87	15.18	16.34	15.65	15.79	16.02	16.07	16.3	0.05	0.84
MK08_HUMAN	sp|P45983|MK08_HUMAN	P45983	Mitogen-activated protein kinase 8 OS=Homo sapiens OX=9606 GN=MAPK8 PE=1 SV=2	13	10	6	0.28103	21.04	20.98	21.07	20.98	21.05	21.07	21.02	21.08	20.97	21.15	0.04	0.35
MK09_HUMAN	sp|P45984|MK09_HUMAN	P45984	Mitogen-activated protein kinase 9 OS=Homo sapiens OX=9606 GN=MAPK9 PE=1 SV=2	10	10	6	0.228774	20.7	20.54	20.65	20.68	20.64	20.59	20.63	20.61	20.64	20.68	-0.01	0.73
MK14_HUMAN	sp|Q16539|MK14_HUMAN	Q16539	Mitogen-activated protein kinase 14 OS=Homo sapiens OX=9606 GN=MAPK14 PE=1 SV=3	27	14	12	0.5	25.28	25.02	24.72	24.84	24.96	24.87	24.85	24.89	24.91	24.83	-0.09	0.37
AAPK2_HUMAN	sp|P54646|AAPK2_HUMAN	P54646	5\'-AMP-activated protein kinase catalytic subunit alpha-2 OS=Homo sapiens OX=9606 GN=PRKAA2 PE=1 SV=2	17	12	3	0.217391	22.53	22.59	22.54	22.5	22.48	22.92	22.83	22.91	22.87	22.87	0.35	0
ELAV1_HUMAN	sp|Q15717|ELAV1_HUMAN	Q15717	ELAV-like protein 1 OS=Homo sapiens OX=9606 GN=ELAVL1 PE=1 SV=2	52	18	17	0.478528	24.34	24.31	24.33	24.3	24.37	24.27	24.24	24.32	24.24	24.27	-0.06	0.01
BAP1_HUMAN	sp|Q92560|BAP1_HUMAN	Q92560	Ubiquitin carboxyl-terminal hydrolase BAP1 OS=Homo sapiens OX=9606 GN=BAP1 PE=1 SV=2	7	6	5	0.100137	19.83	19.92	20	19.84	19.79	19.95	19.88	19.87	19.97	19.96	0.05	0.26
MRP1_HUMAN	sp|P33527|MRP1_HUMAN	P33527	Multidrug resistance-associated protein 1 OS=Homo sapiens OX=9606 GN=ABCC1 PE=1 SV=3	24	20	19	0.188766	21.46	21.45	21.44	21.34	21.39	20.9	20.91	20.95	21.01	20.93	-0.48	0
ACV1B_HUMAN	sp|P36896|ACV1B_HUMAN	P36896	Activin receptor type-1B OS=Homo sapiens OX=9606 GN=ACVR1B PE=1 SV=1	1	1	1	0.0237624	13.57	13.43	13.64	13.5	13.48	13.65	13.67	13.69	13.99	13.36	0.15	0.2
TGFR1_HUMAN	sp|P36897|TGFR1_HUMAN	P36897	TGF-beta receptor type-1 OS=Homo sapiens OX=9606 GN=TGFBR1 PE=1 SV=1	3	3	3	0.0914513	16.56	16.71	16.42	16.55	16.2	16.01	16.34	16.37	15.98	16.23	-0.3	0.03
ANO6_HUMAN	sp|Q4KMQ2|ANO6_HUMAN	Q4KMQ2	Anoctamin-6 OS=Homo sapiens OX=9606 GN=ANO6 PE=1 SV=2	14	12	12	0.13956	21.45	21.53	21.34	21.41	21.47	21.69	21.7	21.68	21.76	21.73	0.27	0
LPIN1_HUMAN	sp|Q14693|LPIN1_HUMAN	Q14693	Phosphatidate phosphatase LPIN1 OS=Homo sapiens OX=9606 GN=LPIN1 PE=1 SV=2	7	7	5	0.134831	19.05	19.18	19.08	18.98	18.99	19.33	19.4	19.3	19.35	19.45	0.31	0
HMGB1_HUMAN	sp|P09429|HMGB1_HUMAN	P09429	High mobility group protein B1 OS=Homo sapiens OX=9606 GN=HMGB1 PE=1 SV=3	71	24	13	0.613953	26.39	26.4	26.35	26.44	26.48	26.62	26.56	26.66	26.54	26.49	0.16	0
TNAP3_HUMAN	sp|P21580|TNAP3_HUMAN	P21580	Tumor necrosis factor alpha-induced protein 3 OS=Homo sapiens OX=9606 GN=TNFAIP3 PE=1 SV=1	6	6	6	0.0911392	17.67	17.67	17.8	17.98	17.89	18.19	18.24	18.37	18.42	18.4	0.52	0
TLR4_HUMAN	sp|O00206|TLR4_HUMAN	O00206	Toll-like receptor 4 OS=Homo sapiens OX=9606 GN=TLR4 PE=1 SV=2	1	1	1	0.0202622	12.83	12.8	12.65	12.93	12.4	12.51	12.93	12.96	13.28	12.98	0.21	0.21
ATM_HUMAN	sp|Q13315|ATM_HUMAN	Q13315	Serine-protein kinase ATM OS=Homo sapiens OX=9606 GN=ATM PE=1 SV=4	29	25	23	0.0935864	24.06	24.14	24.28	23.99	24.04	23.96	24.09	24.03	24.15	24.01	-0.05	0.41
YYAP1_HUMAN	sp|Q9H869|YYAP1_HUMAN	Q9H869	YY1-associated protein 1 OS=Homo sapiens OX=9606 GN=YY1AP1 PE=1 SV=2	5	4	3	0.0728643	21.4	21.51	21.45	21.19	21.47	21.28	21.16	21.11	21.09	21.16	-0.24	0.01
LYRIC_HUMAN	sp|Q86UE4|LYRIC_HUMAN	Q86UE4	Protein LYRIC OS=Homo sapiens OX=9606 GN=MTDH PE=1 SV=2	50	28	28	0.565292	24.83	24.83	24.83	24.85	24.83	24.76	24.75	24.81	24.75	24.76	-0.07	0
IDHC_HUMAN	sp|O75874|IDHC_HUMAN	O75874	Isocitrate dehydrogenase [NADP] cytoplasmic OS=Homo sapiens OX=9606 GN=IDH1 PE=1 SV=2	68	33	31	0.676329	24.6	24.6	24.51	24.55	24.59	24.56	24.52	24.56	24.56	24.5	-0.03	0.18
SIR1_HUMAN	sp|Q96EB6|SIR1_HUMAN	Q96EB6	NAD-dependent protein deacetylase sirtuin-1 OS=Homo sapiens OX=9606 GN=SIRT1 PE=1 SV=2	17	12	12	0.236948	21.26	21.18	21.2	21.16	21.16	21.26	21.16	21.18	21.21	21.18	0.01	0.82
PANX1_HUMAN	sp|Q96RD7|PANX1_HUMAN	Q96RD7	Pannexin-1 OS=Homo sapiens OX=9606 GN=PANX1 PE=1 SV=4	5	4	3	0.129108	20.99	21.02	20.98	20.93	20.87	21.15	21.03	21.15	21.14	21.14	0.17	0
DNJB6_HUMAN	sp|O75190|DNJB6_HUMAN	O75190	DnaJ homolog subfamily B member 6 OS=Homo sapiens OX=9606 GN=DNAJB6 PE=1 SV=2	26	14	6	0.432515	23.1	22.97	23.05	23.04	23.1	23.2	23.23	23.18	23.2	23.09	0.13	0
BACH1_HUMAN	sp|O14867|BACH1_HUMAN	O14867	Transcription regulator protein BACH1 OS=Homo sapiens OX=9606 GN=BACH1 PE=1 SV=2	3	3	3	0.0706522	15.82	16.1	15.85	15.76	16.02	15.75	15.63	15.87	15.68	16.02	-0.12	0.24
LONM_HUMAN	sp|P36776|LONM_HUMAN	P36776	Lon protease homolog, mitochondrial OS=Homo sapiens OX=9606 GN=LONP1 PE=1 SV=2	92	54	54	0.448384	25.11	25.16	25.13	25.05	25.08	25.44	25.45	25.46	25.46	25.47	0.35	0
CD82_HUMAN	sp|P27701|CD82_HUMAN	P27701	CD82 antigen OS=Homo sapiens OX=9606 GN=CD82 PE=1 SV=1	3	2	2	0.082397	18.83	18.65	18.75	18.51	18.72	18.89	18.83	18.9	18.95	18.77	0.18	0.02
IL1B_HUMAN	sp|P01584|IL1B_HUMAN	P01584	Interleukin-1 beta OS=Homo sapiens OX=9606 GN=IL1B PE=1 SV=2	23	9	9	0.297398	23.07	23.02	22.97	22.92	23.01	22.29	22.34	22.47	22.39	22.34	-0.63	0
CATB_HUMAN	sp|P07858|CATB_HUMAN	P07858	Cathepsin B OS=Homo sapiens OX=9606 GN=CTSB PE=1 SV=3	35	14	14	0.415929	24.1	24.06	24.1	24.05	24.07	24.21	24.22	24.24	24.23	24.29	0.16	0
NCPR_HUMAN	sp|P16435|NCPR_HUMAN	P16435	NADPH--cytochrome P450 reductase OS=Homo sapiens OX=9606 GN=POR PE=1 SV=2	45	31	30	0.491876	24.28	24.32	24.38	24.85	24.16	24.72	24.96	24.45	24.87	24.98	0.4	0.03
NB5R1_HUMAN	sp|Q9UHQ9|NB5R1_HUMAN	Q9UHQ9	NADH-cytochrome b5 reductase 1 OS=Homo sapiens OX=9606 GN=CYB5R1 PE=1 SV=1	11	9	7	0.321311	20.48	20.34	20.49	20.3	20.26	19.83	19.93	20.01	19.88	20.05	-0.43	0
ELOV5_HUMAN	sp|Q9NYP7|ELOV5_HUMAN	Q9NYP7	Elongation of very long chain fatty acids protein 5 OS=Homo sapiens OX=9606 GN=ELOVL5 PE=1 SV=1	4	3	3	0.147157	17.97	17.83	18.16	18.49	18.04	18.46	18.45	18.06	18.39	18.6	0.3	0.07
FADS1_HUMAN	sp|O60427|FADS1_HUMAN	O60427	Acyl-CoA (8-3)-desaturase OS=Homo sapiens OX=9606 GN=FADS1 PE=1 SV=3	10	8	8	0.195946	21.95	21.98	21.88	21.88	21.92	21.92	21.79	21.89	21.82	21.86	-0.07	0.06
PTEN_HUMAN	sp|P60484|PTEN_HUMAN	P60484	Phosphatidylinositol 3,4,5-trisphosphate 3-phosphatase and dual-specificity protein phosphatase PTEN OS=Homo sapiens OX=9606 GN=PTEN PE=1 SV=1	3	3	3	0.0918114	18.98	19.04	18.85	18.8	18.88	18.61	18.66	18.64	18.5	18.54	-0.32	0
NR1D2_HUMAN	sp|Q14995|NR1D2_HUMAN	Q14995	Nuclear receptor subfamily 1 group D member 2 OS=Homo sapiens OX=9606 GN=NR1D2 PE=1 SV=3	3	3	2	0.0414508	20.33	20.1	20.05	20.87	19.82	20.72	20.88	20.41	20.75	20.69	0.46	0.05
TBK1_HUMAN	sp|Q9UHD2|TBK1_HUMAN	Q9UHD2	Serine/threonine-protein kinase TBK1 OS=Homo sapiens OX=9606 GN=TBK1 PE=1 SV=1	17	13	13	0.198903	21.85	21.88	21.81	21.86	21.86	21.79	21.71	21.83	21.72	21.86	-0.07	0.07
UBP7_HUMAN	sp|Q93009|UBP7_HUMAN	Q93009	Ubiquitin carboxyl-terminal hydrolase 7 OS=Homo sapiens OX=9606 GN=USP7 PE=1 SV=2	85	49	48	0.490926	25.24	25.23	25.25	25.25	25.24	24.81	24.81	24.82	24.75	24.81	-0.44	0
PEX10_HUMAN	sp|O60683|PEX10_HUMAN	O60683	Peroxisome biogenesis factor 10 OS=Homo sapiens OX=9606 GN=PEX10 PE=1 SV=1	1	1	1	0.0276074	16.7	16.55	16.54	16.66	16.43	16.86	16.9	16.62	16.8	16.57	0.17	0.07
PLCC_HUMAN	sp|Q9NRZ7|PLCC_HUMAN	Q9NRZ7	1-acyl-sn-glycerol-3-phosphate acyltransferase gamma OS=Homo sapiens OX=9606 GN=AGPAT3 PE=1 SV=1	9	8	8	0.218085	21	20.9	20.91	20.9	20.97	20.9	20.91	20.79	20.81	20.95	-0.06	0.12
PEX12_HUMAN	sp|O00623|PEX12_HUMAN	O00623	Peroxisome assembly protein 12 OS=Homo sapiens OX=9606 GN=PEX12 PE=1 SV=1	4	3	2	0.0779944	22.06	21.93	21.43	22.84	21.09	21.78	21.46	21.7	21.32	21.6	-0.3	0.37
CHP1_HUMAN	sp|Q99653|CHP1_HUMAN	Q99653	Calcineurin B homologous protein 1 OS=Homo sapiens OX=9606 GN=CHP1 PE=1 SV=3	21	13	12	0.666667	22.84	22.97	22.9	23.15	22.81	22.47	22.56	22.55	22.3	22.57	-0.44	0
GPAT4_HUMAN	sp|Q86UL3|GPAT4_HUMAN	Q86UL3	Glycerol-3-phosphate acyltransferase 4 OS=Homo sapiens OX=9606 GN=GPAT4 PE=1 SV=1	9	7	5	0.190789	21.19	21.25	21.03	21.07	21.1	21.21	21.17	21.15	21.11	21.22	0.04	0.38
BRPF1_HUMAN	sp|P55201|BRPF1_HUMAN	P55201	Peregrin OS=Homo sapiens OX=9606 GN=BRPF1 PE=1 SV=2	9	8	6	0.0840198	20.34	20.44	20.38	20.31	20.3	20.35	20.36	20.38	20.4	20.36	0.02	0.59
OSBL9_HUMAN	sp|Q96SU4|OSBL9_HUMAN	Q96SU4	Oxysterol-binding protein-related protein 9 OS=Homo sapiens OX=9606 GN=OSBPL9 PE=1 SV=2	23	18	18	0.307065	22.5	22.63	22.61	22.52	22.54	22.6	22.58	22.61	22.71	22.64	0.07	0.08
INT2_HUMAN	sp|Q9H0H0|INT2_HUMAN	Q9H0H0	Integrator complex subunit 2 OS=Homo sapiens OX=9606 GN=INTS2 PE=1 SV=2	10	10	10	0.0747508	19.79	19.77	19.8	19.84	19.85	19.85	19.61	19.75	19.86	19.75	-0.05	0.37
ENL_HUMAN	sp|Q03111|ENL_HUMAN	Q03111	Protein ENL OS=Homo sapiens OX=9606 GN=MLLT1 PE=1 SV=2	10	7	7	0.139535	19.71	19.66	19.69	19.53	19.61	19.68	19.63	19.74	19.72	19.72	0.06	0.15
DNLI3_HUMAN	sp|P49916|DNLI3_HUMAN	P49916	DNA ligase 3 OS=Homo sapiens OX=9606 GN=LIG3 PE=1 SV=2	45	34	34	0.402379	22.91	22.9	22.9	22.96	22.85	23.03	23	23.09	23.02	23.1	0.14	0
AEBP2_HUMAN	sp|Q6ZN18|AEBP2_HUMAN	Q6ZN18	Zinc finger protein AEBP2 OS=Homo sapiens OX=9606 GN=AEBP2 PE=1 SV=2	5	4	4	0.125725	19.12	19.04	19.22	19.32	19.07	18.91	18.93	18.85	18.91	18.98	-0.24	0
ADAS_HUMAN	sp|O00116|ADAS_HUMAN	O00116	Alkyldihydroxyacetonephosphate synthase, peroxisomal OS=Homo sapiens OX=9606 GN=AGPS PE=1 SV=1	55	31	30	0.541033	23.89	23.85	23.86	23.77	23.87	23.92	23.9	23.9	23.85	23.89	0.04	0.1
CDCA3_HUMAN	sp|Q99618|CDCA3_HUMAN	Q99618	Cell division cycle-associated protein 3 OS=Homo sapiens OX=9606 GN=CDCA3 PE=1 SV=1	4	4	4	0.253731	20.15	20.07	20.04	20.05	19.9	19.73	19.81	19.72	19.77	19.88	-0.26	0
PEX6_HUMAN	sp|Q13608|PEX6_HUMAN	Q13608	Peroxisome assembly factor 2 OS=Homo sapiens OX=9606 GN=PEX6 PE=1 SV=2	10	6	5	0.0908163	23.21	23.29	23.42	24.28	22.94	23.88	24.32	23.35	24.19	24.35	0.59	0.08
TIM9_HUMAN	sp|Q9Y5J7|TIM9_HUMAN	Q9Y5J7	Mitochondrial import inner membrane translocase subunit Tim9 OS=Homo sapiens OX=9606 GN=TIMM9 PE=1 SV=1	1	1	1	0.168539	16.01	16.23	16.21	16.45	15.23	15.63	15.83	15.44	15.75	15.02	-0.49	0.09
DCAF7_HUMAN	sp|P61962|DCAF7_HUMAN	P61962	DDB1- and CUL4-associated factor 7 OS=Homo sapiens OX=9606 GN=DCAF7 PE=1 SV=1	13	8	8	0.266082	21.37	21.49	21.54	21.45	21.35	21.25	21.28	21.32	21.31	21.28	-0.15	0
FACR1_HUMAN	sp|Q8WVX9|FACR1_HUMAN	Q8WVX9	Fatty acyl-CoA reductase 1 OS=Homo sapiens OX=9606 GN=FAR1 PE=1 SV=1	18	15	14	0.353398	23.89	23.81	23.8	23.74	23.7	23.5	23.43	23.54	23.62	23.6	-0.25	0
PF21A_HUMAN	sp|Q96BD5|PF21A_HUMAN	Q96BD5	PHD finger protein 21A OS=Homo sapiens OX=9606 GN=PHF21A PE=1 SV=1	2	2	2	0.0382353	17.29	17.31	17.21	17.12	17.33	17.26	16.83	16.68	16.98	16.84	-0.33	0.01
LYRM1_HUMAN	sp|O43325|LYRM1_HUMAN	O43325	LYR motif-containing protein 1 OS=Homo sapiens OX=9606 GN=LYRM1 PE=2 SV=1	2	1	1	0.0737705	15.58	15.44	15.19	15.47	15.54	15.17	15.12	15.26	15.18	15.12	-0.27	0.01
PEX3_HUMAN	sp|P56589|PEX3_HUMAN	P56589	Peroxisomal biogenesis factor 3 OS=Homo sapiens OX=9606 GN=PEX3 PE=1 SV=1	10	8	8	0.276139	20.62	20.66	20.71	20.71	20.68	20.8	20.92	20.96	20.85	21	0.23	0
MTCH1_HUMAN	sp|Q9NZJ7|MTCH1_HUMAN	Q9NZJ7	Mitochondrial carrier homolog 1 OS=Homo sapiens OX=9606 GN=MTCH1 PE=1 SV=1	14	10	10	0.305913	22.11	22.08	22.05	21.95	21.98	22.01	21.99	21.94	21.93	21.97	-0.07	0.09
ACDSB_HUMAN	sp|P45954|ACDSB_HUMAN	P45954	Short/branched chain specific acyl-CoA dehydrogenase, mitochondrial OS=Homo sapiens OX=9606 GN=ACADSB PE=1 SV=1	9	7	7	0.275463	20.78	20.83	20.84	20.81	20.88	20.97	21.06	21.14	21.16	21.11	0.26	0
GSK3B_HUMAN	sp|P49841|GSK3B_HUMAN	P49841	Glycogen synthase kinase-3 beta OS=Homo sapiens OX=9606 GN=GSK3B PE=1 SV=2	28	17	10	0.535714	23.18	23.23	23.26	23.13	23.21	23.23	23.21	23.27	23.26	23.29	0.05	0.09
BRD7_HUMAN	sp|Q9NPI1|BRD7_HUMAN	Q9NPI1	Bromodomain-containing protein 7 OS=Homo sapiens OX=9606 GN=BRD7 PE=1 SV=1	14	13	12	0.273425	20.48	20.4	20.37	20.2	20.43	20.35	20.23	20.3	20.22	20.24	-0.11	0.08
MFRN2_HUMAN	sp|Q96A46|MFRN2_HUMAN	Q96A46	Mitoferrin-2 OS=Homo sapiens OX=9606 GN=SLC25A28 PE=2 SV=1	1	1	1	0.0412088	14.87	15.09	14.77	15.65	14.94	15.19	15.52	15.47	15.69	15.58	0.43	0.04
MFN2_HUMAN	sp|O95140|MFN2_HUMAN	O95140	Mitofusin-2 OS=Homo sapiens OX=9606 GN=MFN2 PE=1 SV=3	19	14	14	0.202114	21.28	21.34	21.36	21.21	21.22	21.4	21.42	21.42	21.51	21.47	0.16	0
TSC1_HUMAN	sp|Q92574|TSC1_HUMAN	Q92574	Hamartin OS=Homo sapiens OX=9606 GN=TSC1 PE=1 SV=2	5	5	5	0.04811	16.61	16.61	16.76	16.6	16.61	16.25	16.67	16.61	16.61	16.56	-0.1	0.26
TGFB1_HUMAN	sp|P01137|TGFB1_HUMAN	P01137	Transforming growth factor beta-1 proprotein OS=Homo sapiens OX=9606 GN=TGFB1 PE=1 SV=2	4	3	3	0.0717949	18.99	19.02	18.93	18.98	18.89	19	18.81	19.01	19	19.04	0.01	0.85
SYUA_HUMAN	sp|P37840|SYUA_HUMAN	P37840	Alpha-synuclein OS=Homo sapiens OX=9606 GN=SNCA PE=1 SV=1	2	2	0	0.128571	15.73	16.29	16.25	16.02	16.56	18.69	18.51	18.72	18.64	18.73	2.49	0
SIR3_HUMAN	sp|Q9NTG7|SIR3_HUMAN	Q9NTG7	NAD-dependent protein deacetylase sirtuin-3, mitochondrial OS=Homo sapiens OX=9606 GN=SIRT3 PE=1 SV=2	2	2	2	0.0526316	18.49	18.52	18.7	18.69	18.39	18.3	18.11	18.28	18.23	18.42	-0.29	0.01
MDM2_HUMAN	sp|Q00987|MDM2_HUMAN	Q00987	E3 ubiquitin-protein ligase Mdm2 OS=Homo sapiens OX=9606 GN=MDM2 PE=1 SV=1	4	3	3	0.11609	17.99	18.32	18.33	18.22	18.08	17.86	17.76	17.73	17.92	17.9	-0.35	0
DLDH_HUMAN	sp|P09622|DLDH_HUMAN	P09622	Dihydrolipoyl dehydrogenase, mitochondrial OS=Homo sapiens OX=9606 GN=DLD PE=1 SV=2	51	24	24	0.428291	25.13	25.28	25.19	25.16	25.25	25.71	25.73	25.77	25.73	25.7	0.53	0
WWTR1_HUMAN	sp|Q9GZV5|WWTR1_HUMAN	Q9GZV5	WW domain-containing transcription regulator protein 1 OS=Homo sapiens OX=9606 GN=WWTR1 PE=1 SV=1	11	9	9	0.295	20.89	20.7	20.77	20.8	20.58	20.22	20.37	20.02	20.38	20.36	-0.48	0
KPCA_HUMAN	sp|P17252|KPCA_HUMAN	P17252	Protein kinase C alpha type OS=Homo sapiens OX=9606 GN=PRKCA PE=1 SV=4	41	23	16	0.328869	23.5	23.55	23.59	23.61	23.52	23.31	23.3	23.27	23.32	23.34	-0.25	0
LGMN_HUMAN	sp|Q99538|LGMN_HUMAN	Q99538	Legumain OS=Homo sapiens OX=9606 GN=LGMN PE=1 SV=1	10	5	5	0.170901	20.26	20.23	20.3	20.29	20.22	19.65	19.64	19.77	19.74	19.84	-0.53	0
ASM_HUMAN	sp|P17405|ASM_HUMAN	P17405	Sphingomyelin phosphodiesterase OS=Homo sapiens OX=9606 GN=SMPD1 PE=1 SV=5	6	6	5	0.114105	18.67	18.56	18.45	18.39	18.29	18.31	18.11	18.06	18.05	18.02	-0.36	0
SMG9_HUMAN	sp|Q9H0W8|SMG9_HUMAN	Q9H0W8	Protein SMG9 OS=Homo sapiens OX=9606 GN=SMG9 PE=1 SV=1	21	15	15	0.390385	21.57	21.71	21.63	21.62	21.59	21.52	21.63	21.58	21.59	21.65	-0.03	0.44
MICU1_HUMAN	sp|Q9BPX6|MICU1_HUMAN	Q9BPX6	Calcium uptake protein 1, mitochondrial OS=Homo sapiens OX=9606 GN=MICU1 PE=1 SV=1	11	9	9	0.201681	21.46	21.37	21.48	21.42	21.45	21.64	21.59	21.59	21.55	21.61	0.16	0
TOR2A_HUMAN	sp|Q5JU69|TOR2A_HUMAN	Q5JU69	Torsin-2A OS=Homo sapiens OX=9606 GN=TOR2A PE=2 SV=1	4	3	2	0.11838	17.48	17.43	17.29	17.31	17.27	17.3	17.03	17.13	17.04	17.36	-0.18	0.05
QSOX1_HUMAN	sp|O00391|QSOX1_HUMAN	O00391	Sulfhydryl oxidase 1 OS=Homo sapiens OX=9606 GN=QSOX1 PE=1 SV=3	8	6	6	0.11245	20.73	20.81	20.62	20.77	20.6	20.99	20.88	20.96	20.97	20.89	0.23	0
KLF2_HUMAN	sp|Q9Y5W3|KLF2_HUMAN	Q9Y5W3	Krueppel-like factor 2 OS=Homo sapiens OX=9606 GN=KLF2 PE=1 SV=2	3	3	3	0.140845	18.98	19.09	18.86	18.86	19.02	19.04	19.09	19.05	19	19.1	0.09	0.1
YTDC2_HUMAN	sp|Q9H6S0|YTDC2_HUMAN	Q9H6S0	3\'-5\' RNA helicase YTHDC2 OS=Homo sapiens OX=9606 GN=YTHDC2 PE=1 SV=2	32	22	22	0.186014	21.81	21.93	21.92	21.86	21.84	21.83	21.75	21.82	21.83	21.89	-0.05	0.16
DDR2_HUMAN	sp|Q16832|DDR2_HUMAN	Q16832	Discoidin domain-containing receptor 2 OS=Homo sapiens OX=9606 GN=DDR2 PE=1 SV=2	12	10	9	0.160234	21.79	21.72	21.8	21.8	21.71	21.42	21.42	21.25	21.41	21.22	-0.42	0
TRI46_HUMAN	sp|Q7Z4K8|TRI46_HUMAN	Q7Z4K8	Tripartite motif-containing protein 46 OS=Homo sapiens OX=9606 GN=TRIM46 PE=2 SV=2	3	2	0	0.0131752	20.87	20.84	20.8	20.72	20.69	21.21	21.07	21.15	21.03	21.07	0.32	0
ACSL1_HUMAN	sp|P33121|ACSL1_HUMAN	P33121	Long-chain-fatty-acid--CoA ligase 1 OS=Homo sapiens OX=9606 GN=ACSL1 PE=1 SV=1	13	9	8	0.184814	21.31	21.27	21.29	21.33	21.26	21.34	21.37	21.38	21.41	21.41	0.09	0
KDM5A_HUMAN	sp|P29375|KDM5A_HUMAN	P29375	Lysine-specific demethylase 5A OS=Homo sapiens OX=9606 GN=KDM5A PE=1 SV=3	6	5	4	0.039645	19.63	19.45	19.61	19.53	19.4	19.2	19.1	19.28	19.27	19.52	-0.25	0.02
RO52_HUMAN	sp|P19474|RO52_HUMAN	P19474	E3 ubiquitin-protein ligase TRIM21 OS=Homo sapiens OX=9606 GN=TRIM21 PE=1 SV=1	15	11	11	0.235789	22.49	22.48	22.55	22.38	22.36	22.49	22.4	22.43	22.36	22.52	-0.01	0.81
MAAI_HUMAN	sp|O43708|MAAI_HUMAN	O43708	Maleylacetoacetate isomerase OS=Homo sapiens OX=9606 GN=GSTZ1 PE=1 SV=3	8	4	4	0.259259	22.48	22.17	22.39	22.45	22.43	22.4	22.31	22.43	22.55	22.3	0.02	0.83
PGRC1_HUMAN	sp|O00264|PGRC1_HUMAN	O00264	Membrane-associated progesterone receptor component 1 OS=Homo sapiens OX=9606 GN=PGRMC1 PE=1 SV=3	19	14	12	0.666667	23.16	23.17	23.27	23.18	23.07	22.99	23.04	22.85	22.95	23.07	-0.19	0
CIRBP_HUMAN	sp|Q14011|CIRBP_HUMAN	Q14011	Cold-inducible RNA-binding protein OS=Homo sapiens OX=9606 GN=CIRBP PE=1 SV=1	26	12	12	0.494186	23.39	23.31	23.26	23.19	23.41	23.08	23.09	23.11	23.03	23.14	-0.22	0
UBP11_HUMAN	sp|P51784|UBP11_HUMAN	P51784	Ubiquitin carboxyl-terminal hydrolase 11 OS=Homo sapiens OX=9606 GN=USP11 PE=1 SV=3	27	20	17	0.25649	23.07	23.15	23.03	23.08	23.01	22.89	22.77	22.73	22.74	22.87	-0.27	0
YAP1_HUMAN	sp|P46937|YAP1_HUMAN	P46937	Transcriptional coactivator YAP1 OS=Homo sapiens OX=9606 GN=YAP1 PE=1 SV=2	22	14	14	0.40873	22.39	22.19	22.4	22.36	22.14	22.22	22.18	22.25	22.17	22.33	-0.07	0.29
TRI26_HUMAN	sp|Q12899|TRI26_HUMAN	Q12899	Tripartite motif-containing protein 26 OS=Homo sapiens OX=9606 GN=TRIM26 PE=1 SV=1	14	10	9	0.233766	21.66	21.7	21.67	21.64	21.72	21.47	21.39	21.46	21.4	21.43	-0.25	0
NDRG1_HUMAN	sp|Q92597|NDRG1_HUMAN	Q92597	Protein NDRG1 OS=Homo sapiens OX=9606 GN=NDRG1 PE=1 SV=1	24	12	12	0.439086	22.64	22.62	22.48	22.5	22.61	23.1	23.1	23.11	23.01	23.06	0.51	0
FADS2_HUMAN	sp|O95864|FADS2_HUMAN	O95864	Acyl-CoA 6-desaturase OS=Homo sapiens OX=9606 GN=FADS2 PE=1 SV=1	18	11	11	0.27027	23.35	23.41	23.39	23.44	23.33	23.24	23.21	23.22	23.17	23.21	-0.18	0
TIMP1_HUMAN	sp|P01033|TIMP1_HUMAN	P01033	Metalloproteinase inhibitor 1 OS=Homo sapiens OX=9606 GN=TIMP1 PE=1 SV=1	4	3	3	0.188406	19.68	19.52	19.55	19.47	19.39	19.09	19.15	18.89	19.05	19.07	-0.47	0
MET14_HUMAN	sp|Q9HCE5|MET14_HUMAN	Q9HCE5	N6-adenosine-methyltransferase non-catalytic subunit OS=Homo sapiens OX=9606 GN=METTL14 PE=1 SV=2	8	6	6	0.162281	19.27	18.95	19.22	19.12	18.93	19.31	19.32	19.3	19.48	19.36	0.26	0.01
MIB1_HUMAN	sp|Q86YT6|MIB1_HUMAN	Q86YT6	E3 ubiquitin-protein ligase MIB1 OS=Homo sapiens OX=9606 GN=MIB1 PE=1 SV=1	12	9	9	0.135189	20.3	19.86	20.2	20.34	20.31	20.25	20.15	19.94	20.31	20.04	-0.06	0.6
KDM5C_HUMAN	sp|P41229|KDM5C_HUMAN	P41229	Lysine-specific demethylase 5C OS=Homo sapiens OX=9606 GN=KDM5C PE=1 SV=2	36	28	14	0.267949	21.95	21.93	21.92	21.99	21.96	21.81	21.85	21.88	21.82	21.89	-0.1	0
CCDC6_HUMAN	sp|Q16204|CCDC6_HUMAN	Q16204	Coiled-coil domain-containing protein 6 OS=Homo sapiens OX=9606 GN=CCDC6 PE=1 SV=2	30	20	20	0.337553	23.03	23.12	23.1	23.03	23.02	22.85	22.82	22.84	22.95	22.93	-0.19	0
COF1_HUMAN	sp|P23528|COF1_HUMAN	P23528	Cofilin-1 OS=Homo sapiens OX=9606 GN=CFL1 PE=1 SV=3	107	27	20	0.825301	29.31	29.33	29.33	29.33	29.34	29.26	29.28	29.3	29.24	29.26	-0.06	0
KMT2D_HUMAN	sp|O14686|KMT2D_HUMAN	O14686	Histone-lysine N-methyltransferase 2D OS=Homo sapiens OX=9606 GN=KMT2D PE=1 SV=2	16	15	13	0.0399133	20.26	20.12	20.31	20.13	20.09	20.22	20.13	20.03	20.04	20.2	-0.06	0.36
Ferroptosis Suppressors
name	ref	accession	description	tp	up	um	coverage	log2 WT1	log2 WT2	log2 WT3	log2 WT4	log2 WT5	log2 KO1	log2 KO2	log2 KO3	log2 KO4	log2 KO5	log2 ratio KO:WT	pvalue KO:WT
XCT_HUMAN	sp|Q9UPY5|XCT_HUMAN	Q9UPY5	Cystine/glutamate transporter OS=Homo sapiens OX=9606 GN=SLC7A11 PE=1 SV=1	3	2	2	0.0459082	21.65	21.64	21.51	21.68	21.64	22.23	22.09	22.2	22.19	22.06	0.53	0
GPX4_HUMAN	sp|P36969|GPX4_HUMAN	P36969	Phospholipid hydroperoxide glutathione peroxidase OS=Homo sapiens OX=9606 GN=GPX4 PE=1 SV=3	1	1	0	0.0304569	19.7	19.54	19.8	20.13	19.46	20.54	20.47	20.32	20.49	20.44	0.73	0
AK1C1_HUMAN	sp|Q04828|AK1C1_HUMAN	Q04828	Aldo-keto reductase family 1 member C1 OS=Homo sapiens OX=9606 GN=AKR1C1 PE=1 SV=1	5	3	0	0.167183	18.65	18.64	18.25	18.48	18.7	20.12	20.15	20.09	20.05	19.94	1.53	0
AK1C2_HUMAN	sp|P52895|AK1C2_HUMAN	P52895	Aldo-keto reductase family 1 member C2 OS=Homo sapiens OX=9606 GN=AKR1C2 PE=1 SV=3	4	2	0	0.130031	16.25	16.36	15.72	15.97	16.3	17.48	17.4	17.37	17.45	17.47	1.31	0
AK1C3_HUMAN	sp|P42330|AK1C3_HUMAN	P42330	Aldo-keto reductase family 1 member C3 OS=Homo sapiens OX=9606 GN=AKR1C3 PE=1 SV=4	5	3	0	0.167183	18.87	18.86	18.54	18.78	18.87	20.36	20.32	20.27	20.23	20.15	1.48	0
RB_HUMAN	sp|P06400|RB_HUMAN	P06400	Retinoblastoma-associated protein OS=Homo sapiens OX=9606 GN=RB1 PE=1 SV=2	63	33	32	0.346983	25.15	25.13	25.11	25.08	25.09	25.05	25.01	25.06	25.05	25.02	-0.07	0
HSF1_HUMAN	sp|Q00613|HSF1_HUMAN	Q00613	Heat shock factor protein 1 OS=Homo sapiens OX=9606 GN=HSF1 PE=1 SV=1	10	6	5	0.122873	20.29	20.31	20.97	20.34	20.67	20.75	20.26	20.87	20.8	20.74	0.17	0.36
GSH1_HUMAN	sp|P48506|GSH1_HUMAN	P48506	Glutamate--cysteine ligase catalytic subunit OS=Homo sapiens OX=9606 GN=GCLC PE=1 SV=2	20	17	16	0.33595	21.5	21.43	21.38	21.43	21.35	21.75	21.71	21.78	21.91	21.81	0.38	0
NF2L2_HUMAN	sp|Q16236|NF2L2_HUMAN	Q16236	Nuclear factor erythroid 2-related factor 2 OS=Homo sapiens OX=9606 GN=NFE2L2 PE=1 SV=3	3	1	0	0.00661157	23.19	23.27	23.4	24.27	22.91	23.87	24.31	23.33	24.18	24.35	0.6	0.08
SQSTM_HUMAN	sp|Q13501|SQSTM_HUMAN	Q13501	Sequestosome-1 OS=Homo sapiens OX=9606 GN=SQSTM1 PE=1 SV=1	64	22	22	0.709091	24.76	24.72	24.85	24.87	24.83	24.64	24.58	24.79	24.64	24.67	-0.14	0.01
NQO1_HUMAN	sp|P15559|NQO1_HUMAN	P15559	NAD(P)H dehydrogenase [quinone] 1 OS=Homo sapiens OX=9606 GN=NQO1 PE=1 SV=1	25	16	16	0.423358	23.9	23.78	23.77	23.67	23.76	23.02	22.96	23.06	22.92	22.9	-0.8	0
HMOX1_HUMAN	sp|P09601|HMOX1_HUMAN	P09601	Heme oxygenase 1 OS=Homo sapiens OX=9606 GN=HMOX1 PE=1 SV=1	18	11	11	0.409722	23.34	23.33	23.31	23.31	23.21	23.46	23.35	23.5	23.57	23.49	0.17	0
FRIH_HUMAN	sp|P02794|FRIH_HUMAN	P02794	Ferritin heavy chain OS=Homo sapiens OX=9606 GN=FTH1 PE=1 SV=2	8	7	7	0.431694	20.65	20.57	20.72	20.57	20.52	20.92	20.91	20.68	20.72	20.86	0.21	0.01
4F2_HUMAN	sp|P08195|4F2_HUMAN	P08195	4F2 cell-surface antigen heavy chain OS=Homo sapiens OX=9606 GN=SLC3A2 PE=1 SV=3	66	29	28	0.409524	25.73	25.79	25.71	25.72	25.72	25.5	25.45	25.53	25.47	25.45	-0.25	0
MT1G_HUMAN	sp|P13640|MT1G_HUMAN	P13640	Metallothionein-1G OS=Homo sapiens OX=9606 GN=MT1G PE=1 SV=2	4	3	0	0.33871	21.85	22.41	21.85	22.69	22.86	22.94	22.48	23.67	22.85	22.55	0.57	0.09
CISD1_HUMAN	sp|Q9NZ45|CISD1_HUMAN	Q9NZ45	CDGSH iron-sulfur domain-containing protein 1 OS=Homo sapiens OX=9606 GN=CISD1 PE=1 SV=1	16	8	8	0.518519	22.93	22.85	22.77	22.81	22.79	22.9	22.94	22.95	22.97	22.93	0.11	0.01
FACD2_HUMAN	sp|Q9BXW9|FACD2_HUMAN	Q9BXW9	Fanconi anemia group D2 protein OS=Homo sapiens OX=9606 GN=FANCD2 PE=1 SV=2	26	19	19	0.168849	21.53	21.51	21.5	21.43	21.55	21.39	21.28	21.37	21.44	21.38	-0.13	0
BIP_HUMAN	sp|P11021|BIP_HUMAN	P11021	Endoplasmic reticulum chaperone BiP OS=Homo sapiens OX=9606 GN=HSPA5 PE=1 SV=2	242	55	53	0.657492	28.28	28.25	28.3	28.31	28.24	28.59	28.53	28.62	28.56	28.54	0.29	0
P53_HUMAN	sp|P04637|P53_HUMAN	P04637	Cellular tumor antigen p53 OS=Homo sapiens OX=9606 GN=TP53 PE=1 SV=4	5	3	3	0.0839695	18.42	18.2	18.23	18.04	18.23	17.93	18.01	18.11	17.96	17.98	-0.23	0.01
HELLS_HUMAN	sp|Q9NRZ9|HELLS_HUMAN	Q9NRZ9	Lymphoid-specific helicase OS=Homo sapiens OX=9606 GN=HELLS PE=1 SV=1	31	26	26	0.354415	23.21	23.28	23.21	23.24	23.31	22.9	22.99	22.89	22.96	22.93	-0.31	0
ACOD_HUMAN	sp|O00767|ACOD_HUMAN	O00767	Acyl-CoA desaturase OS=Homo sapiens OX=9606 GN=SCD PE=1 SV=2	9	5	5	0.147632	21.62	21.55	21.39	21.44	21.51	21.43	21.34	21.41	21.36	21.38	-0.12	0.03
FADS2_HUMAN	sp|O95864|FADS2_HUMAN	O95864	Acyl-CoA 6-desaturase OS=Homo sapiens OX=9606 GN=FADS2 PE=1 SV=1	18	11	11	0.27027	23.35	23.41	23.39	23.44	23.33	23.24	23.21	23.22	23.17	23.21	-0.18	0
SRC_HUMAN	sp|P12931|SRC_HUMAN	P12931	Proto-oncogene tyrosine-protein kinase Src OS=Homo sapiens OX=9606 GN=SRC PE=1 SV=3	9	7	3	0.154851	20.92	20.87	20.73	20.98	20.79	20.73	20.82	20.78	20.85	20.65	-0.09	0.15
STAT3_HUMAN	sp|P40763|STAT3_HUMAN	P40763	Signal transducer and activator of transcription 3 OS=Homo sapiens OX=9606 GN=STAT3 PE=1 SV=2	50	30	30	0.435065	23.66	23.62	23.65	23.59	23.59	23.69	23.57	23.64	23.71	23.65	0.03	0.3
PML_HUMAN	sp|P29590|PML_HUMAN	P29590	Protein PML OS=Homo sapiens OX=9606 GN=PML PE=1 SV=3	34	27	27	0.303855	23.09	23.04	23.07	23.14	22.98	23.16	23.26	23.27	23.29	23.23	0.18	0
MTOR_HUMAN	sp|P42345|MTOR_HUMAN	P42345	Serine/threonine-protein kinase mTOR OS=Homo sapiens OX=9606 GN=MTOR PE=1 SV=1	46	39	39	0.189878	23.1	23.11	23.14	23.06	23.25	23.15	23.1	23.16	23.14	23.16	0.01	0.82
NFS1_HUMAN	sp|Q9Y697|NFS1_HUMAN	Q9Y697	Cysteine desulfurase, mitochondrial OS=Homo sapiens OX=9606 GN=NFS1 PE=1 SV=3	28	18	18	0.435449	22.97	22.97	22.93	22.95	22.93	23.12	22.96	23	23.08	23.02	0.09	0.02
CDN1A_HUMAN	sp|P38936|CDN1A_HUMAN	P38936	Cyclin-dependent kinase inhibitor 1 OS=Homo sapiens OX=9606 GN=CDKN1A PE=1 SV=3	4	4	4	0.408537	18.24	18.08	17.98	17.92	18.11	17.95	18.15	17.67	17.92	17.91	-0.15	0.15
VDAC2_HUMAN	sp|P45880|VDAC2_HUMAN	P45880	Voltage-dependent anion-selective channel protein 2 OS=Homo sapiens OX=9606 GN=VDAC2 PE=1 SV=2	44	16	16	0.636054	25.77	25.78	25.78	25.74	25.77	25.93	25.91	25.94	25.95	25.83	0.14	0
FUMH_HUMAN	sp|P07954|FUMH_HUMAN	P07954	Fumarate hydratase, mitochondrial OS=Homo sapiens OX=9606 GN=FH PE=1 SV=3	78	30	30	0.578431	26.46	26.4	26.35	26.49	26.44	26.3	26.24	26.26	26.24	26.24	-0.17	0
CISD2_HUMAN	sp|Q8N5K1|CISD2_HUMAN	Q8N5K1	CDGSH iron-sulfur domain-containing protein 2 OS=Homo sapiens OX=9606 GN=CISD2 PE=1 SV=1	13	7	7	0.451852	21.99	22	21.88	21.88	21.94	21.92	21.89	21.85	21.87	21.84	-0.06	0.06
ISCU_HUMAN	sp|Q9H1K1|ISCU_HUMAN	Q9H1K1	Iron-sulfur cluster assembly enzyme ISCU, mitochondrial OS=Homo sapiens OX=9606 GN=ISCU PE=1 SV=2	11	7	7	0.419162	21.12	21.1	21.16	21.08	21.12	21.14	21.11	21.1	20.97	21.02	-0.05	0.16
ACSL3_HUMAN	sp|O95573|ACSL3_HUMAN	O95573	Long-chain-fatty-acid--CoA ligase 3 OS=Homo sapiens OX=9606 GN=ACSL3 PE=1 SV=3	66	38	33	0.573611	24.92	24.94	24.91	24.85	24.92	24.93	24.9	24.92	24.92	24.9	0	0.93
OTUB1_HUMAN	sp|Q96FW1|OTUB1_HUMAN	Q96FW1	Ubiquitin thioesterase OTUB1 OS=Homo sapiens OX=9606 GN=OTUB1 PE=1 SV=2	40	16	15	0.571956	23.61	23.7	23.66	23.65	23.72	23.78	23.8	23.83	23.9	23.8	0.16	0
CD44_HUMAN	sp|P16070|CD44_HUMAN	P16070	CD44 antigen OS=Homo sapiens OX=9606 GN=CD44 PE=1 SV=3	63	18	18	0.172507	26.39	26.36	26.36	26.28	26.35	26.25	26.31	26.24	26.24	26.22	-0.1	0
BRD4_HUMAN	sp|O60885|BRD4_HUMAN	O60885	Bromodomain-containing protein 4 OS=Homo sapiens OX=9606 GN=BRD4 PE=1 SV=2	33	24	19	0.212922	23.04	23.09	23.08	23.07	23.06	22.92	22.89	22.99	22.93	22.94	-0.13	0
PRDX6_HUMAN	sp|P30041|PRDX6_HUMAN	P30041	Peroxiredoxin-6 OS=Homo sapiens OX=9606 GN=PRDX6 PE=1 SV=3	68	23	23	0.700893	25.25	25.24	25.22	25.2	25.23	25.02	24.95	25.01	24.94	24.96	-0.25	0
SESN2_HUMAN	sp|P58004|SESN2_HUMAN	P58004	Sestrin-2 OS=Homo sapiens OX=9606 GN=SESN2 PE=1 SV=1	4	3	3	0.0854167	15.73	16.02	16.01	16.01	15.98	15.61	15.33	15.41	15.36	15	-0.61	0
MERL_HUMAN	sp|P35240|MERL_HUMAN	P35240	Merlin OS=Homo sapiens OX=9606 GN=NF2 PE=1 SV=1	27	21	20	0.363025	23.42	23.37	23.37	23.29	23.27	23.78	23.74	23.75	23.79	23.73	0.41	0
BMAL1_HUMAN	sp|O00327|BMAL1_HUMAN	O00327	Aryl hydrocarbon receptor nuclear translocator-like protein 1 OS=Homo sapiens OX=9606 GN=ARNTL PE=1 SV=2	1	1	1	0.0207668	14.49	14.35	14.46	14.61	14.35	14.45	14.27	14.31	14.28	14.27	-0.14	0.05
JUN_HUMAN	sp|P05412|JUN_HUMAN	P05412	Transcription factor AP-1 OS=Homo sapiens OX=9606 GN=JUN PE=1 SV=2	10	6	5	0.308157	21.98	21.83	22	21.88	21.98	22.05	22.09	22.18	22.1	22.14	0.18	0
LFG4_HUMAN	sp|Q9HC24|LFG4_HUMAN	Q9HC24	Protein lifeguard 4 OS=Homo sapiens OX=9606 GN=TMBIM4 PE=1 SV=3	2	1	0	0.0252101	20.66	20.66	20.64	20.67	20.56	20.71	20.63	20.79	20.62	20.74	0.06	0.16
AIFM2_HUMAN	sp|Q9BRQ8|AIFM2_HUMAN	Q9BRQ8	Apoptosis-inducing factor 2 OS=Homo sapiens OX=9606 GN=AIFM2 PE=1 SV=1	12	9	9	0.348525	20.66	20.71	20.78	20.59	20.67	20.25	20.15	20.25	20.2	20.35	-0.44	0
LAMP2_HUMAN	sp|P13473|LAMP2_HUMAN	P13473	Lysosome-associated membrane glycoprotein 2 OS=Homo sapiens OX=9606 GN=LAMP2 PE=1 SV=2	8	4	4	0.117073	19.15	19.36	19.26	18.79	19.11	19.64	19.5	19.53	19.32	19.55	0.38	0.01
CHMP5_HUMAN	sp|Q9NZZ3|CHMP5_HUMAN	Q9NZZ3	Charged multivesicular body protein 5 OS=Homo sapiens OX=9606 GN=CHMP5 PE=1 SV=1	23	12	12	0.465753	23.2	23.15	23.14	23.3	23.16	23.49	23.49	23.55	23.42	23.47	0.3	0
CHMP6_HUMAN	sp|Q96FZ7|CHMP6_HUMAN	Q96FZ7	Charged multivesicular body protein 6 OS=Homo sapiens OX=9606 GN=CHMP6 PE=1 SV=3	10	7	7	0.348259	20.13	20.12	20.26	19.97	20.2	20.18	20.17	20.16	19.88	20.26	0	0.96
CAV1_HUMAN	sp|Q03135|CAV1_HUMAN	Q03135	Caveolin-1 OS=Homo sapiens OX=9606 GN=CAV1 PE=1 SV=4	14	8	7	0.455056	24.1	24.04	23.93	23.97	24.08	23.99	23.96	23.96	23.74	23.75	-0.15	0.05
SIR3_HUMAN	sp|Q9NTG7|SIR3_HUMAN	Q9NTG7	NAD-dependent protein deacetylase sirtuin-3, mitochondrial OS=Homo sapiens OX=9606 GN=SIRT3 PE=1 SV=2	2	2	2	0.0526316	18.49	18.52	18.7	18.69	18.39	18.3	18.11	18.28	18.23	18.42	-0.29	0.01
DAZP1_HUMAN	sp|Q96EP5|DAZP1_HUMAN	Q96EP5	DAZ-associated protein 1 OS=Homo sapiens OX=9606 GN=DAZAP1 PE=1 SV=1	41	14	14	0.444717	24.82	24.87	24.87	24.88	24.9	24.71	24.74	24.75	24.79	24.68	-0.13	0
PIR_HUMAN	sp|O00625|PIR_HUMAN	O00625	Pirin OS=Homo sapiens OX=9606 GN=PIR PE=1 SV=1	13	7	7	0.313793	22.17	22.16	22.2	22.37	22.07	21.97	21.9	21.72	21.88	21.95	-0.31	0
FRIL_HUMAN	sp|P02792|FRIL_HUMAN	P02792	Ferritin light chain OS=Homo sapiens OX=9606 GN=FTL PE=1 SV=2	13	9	9	0.525714	22.21	21.98	22	22.01	22.05	22.4	22.55	22.1	22.23	22.32	0.27	0.01
MOT1_HUMAN	sp|P53985|MOT1_HUMAN	P53985	Monocarboxylate transporter 1 OS=Homo sapiens OX=9606 GN=SLC16A1 PE=1 SV=3	12	6	6	0.09	22.97	22.98	22.97	22.89	22.89	22.99	22.93	22.89	22.94	22.9	-0.01	0.76
RIR2_HUMAN	sp|P31350|RIR2_HUMAN	P31350	Ribonucleoside-diphosphate reductase subunit M2 OS=Homo sapiens OX=9606 GN=RRM2 PE=1 SV=1	61	32	27	0.714653	25.26	25.21	25.27	25.27	25.28	25.3	25.27	25.3	25.29	25.32	0.04	0.03
PK3CA_HUMAN	sp|P42336|PK3CA_HUMAN	P42336	Phosphatidylinositol 4,5-bisphosphate 3-kinase catalytic subunit alpha isoform OS=Homo sapiens OX=9606 GN=PIK3CA PE=1 SV=2	10	8	8	0.106742	20.38	20.43	20.38	20.37	20.44	20.41	20.39	20.43	20.41	20.53	0.03	0.31
RPTOR_HUMAN	sp|Q8N122|RPTOR_HUMAN	Q8N122	Regulatory-associated protein of mTOR OS=Homo sapiens OX=9606 GN=RPTOR PE=1 SV=1	23	20	20	0.196255	21.33	21.31	21.27	21.29	21.27	21.29	21.3	21.33	21.4	21.35	0.04	0.12
SRBP2_HUMAN	sp|Q12772|SRBP2_HUMAN	Q12772	Sterol regulatory element-binding protein 2 OS=Homo sapiens OX=9606 GN=SREBF2 PE=1 SV=2	9	8	7	0.117441	20.25	20.43	20.38	20.39	20.03	19.99	20.1	20.23	20.27	20.23	-0.13	0.18
PDIA1_HUMAN	sp|P07237|PDIA1_HUMAN	P07237	Protein disulfide-isomerase OS=Homo sapiens OX=9606 GN=P4HB PE=1 SV=3	148	49	46	0.742126	27.48	27.5	27.45	27.43	27.51	27.76	27.73	27.8	27.74	27.72	0.27	0
NT5D2_HUMAN	sp|Q9H857|NT5D2_HUMAN	Q9H857	5\'-nucleotidase domain-containing protein 2 OS=Homo sapiens OX=9606 GN=NT5DC2 PE=1 SV=1	19	13	12	0.309615	21.89	21.81	21.88	21.98	21.84	21.87	21.93	21.63	21.87	22.01	-0.02	0.81
BCAT2_HUMAN	sp|O15382|BCAT2_HUMAN	O15382	Branched-chain-amino-acid aminotransferase, mitochondrial OS=Homo sapiens OX=9606 GN=BCAT2 PE=1 SV=2	17	11	11	0.316327	22.24	22.07	22.08	21.97	22.09	22.48	22.48	22.46	22.19	22.48	0.33	0
PARK7_HUMAN	sp|Q99497|PARK7_HUMAN	Q99497	Protein/nucleic acid deglycase DJ-1 OS=Homo sapiens OX=9606 GN=PARK7 PE=1 SV=2	68	27	26	0.809524	25.83	25.75	25.84	25.77	25.85	25.84	25.84	25.8	25.81	25.75	0	0.98
FRDA_HUMAN	sp|Q16595|FRDA_HUMAN	Q16595	Frataxin, mitochondrial OS=Homo sapiens OX=9606 GN=FXN PE=1 SV=2	5	4	4	0.204762	21.28	21.21	21.03	20.88	21.21	21.05	20.98	20.96	20.81	20.98	-0.17	0.08
SUV91_HUMAN	sp|O43463|SUV91_HUMAN	O43463	Histone-lysine N-methyltransferase SUV39H1 OS=Homo sapiens OX=9606 GN=SUV39H1 PE=1 SV=1	1	1	1	0.0242718	13.33	13.5	13.59	13.45	13.58	13.53	13.91	13.66	13.7	13.25	0.12	0.35
ATF2_HUMAN	sp|P15336|ATF2_HUMAN	P15336	Cyclic AMP-dependent transcription factor ATF-2 OS=Homo sapiens OX=9606 GN=ATF2 PE=1 SV=4	7	6	5	0.213861	19.66	19.77	19.78	19.6	19.74	19.7	19.62	19.8	19.66	19.74	-0.01	0.89
AL3A2_HUMAN	sp|P51648|AL3A2_HUMAN	P51648	Aldehyde dehydrogenase family 3 member A2 OS=Homo sapiens OX=9606 GN=ALDH3A2 PE=1 SV=1	21	13	13	0.270103	22.46	22.59	22.53	22.49	22.54	22.85	22.79	22.87	22.86	22.9	0.33	0
STK11_HUMAN	sp|Q15831|STK11_HUMAN	Q15831	Serine/threonine-protein kinase STK11 OS=Homo sapiens OX=9606 GN=STK11 PE=1 SV=1	3	3	3	0.0969977	17.27	17.35	17.35	17.49	17.13	17.1	17	16.89	17.17	17.18	-0.25	0.01
CADH1_HUMAN	sp|P12830|CADH1_HUMAN	P12830	Cadherin-1 OS=Homo sapiens OX=9606 GN=CDH1 PE=1 SV=3	2	2	1	0.0147392	23.3	23.04	22.99	22.97	23.04	23.21	23.07	23.29	23.43	23.35	0.2	0.05
NED4L_HUMAN	sp|Q96PU5|NED4L_HUMAN	Q96PU5	E3 ubiquitin-protein ligase NEDD4-like OS=Homo sapiens OX=9606 GN=NEDD4L PE=1 SV=2	87	46	41	0.444103	24.82	24.83	24.78	24.79	24.81	24.5	24.5	24.5	24.4	24.52	-0.32	0
BRD2_HUMAN	sp|P25440|BRD2_HUMAN	P25440	Bromodomain-containing protein 2 OS=Homo sapiens OX=9606 GN=BRD2 PE=1 SV=2	19	15	12	0.218477	23.1	23.14	23.14	23.11	23.19	23.01	22.91	22.98	22.9	22.88	-0.2	0
BRD3_HUMAN	sp|Q15059|BRD3_HUMAN	Q15059	Bromodomain-containing protein 3 OS=Homo sapiens OX=9606 GN=BRD3 PE=1 SV=1	15	13	6	0.194215	22.12	22.08	22.11	22.15	22.18	21.97	21.86	22.09	21.96	21.9	-0.17	0
BRDT_HUMAN	sp|Q58F21|BRDT_HUMAN	Q58F21	Bromodomain testis-specific protein OS=Homo sapiens OX=9606 GN=BRDT PE=1 SV=4	1	1	0	0.00844773	20.29	20.3	20.13	20.18	20.26	19.97	19.97	20.17	19.97	19.97	-0.22	0
DECR_HUMAN	sp|Q16698|DECR_HUMAN	Q16698	2,4-dienoyl-CoA reductase, mitochondrial OS=Homo sapiens OX=9606 GN=DECR1 PE=1 SV=1	16	11	11	0.397015	22	22.1	22.07	22.09	22.06	21.71	21.87	21.89	21.77	21.79	-0.26	0
GLRX5_HUMAN	sp|Q86SX6|GLRX5_HUMAN	Q86SX6	Glutaredoxin-related protein 5, mitochondrial OS=Homo sapiens OX=9606 GN=GLRX5 PE=1 SV=2	4	3	3	0.261146	19.69	19.56	19.69	20.21	19.81	19.49	19.39	19.16	19.16	19.28	-0.49	0
NCOA3_HUMAN	sp|Q9Y6Q9|NCOA3_HUMAN	Q9Y6Q9	Nuclear receptor coactivator 3 OS=Homo sapiens OX=9606 GN=NCOA3 PE=1 SV=1	10	9	9	0.0828652	18.74	18.68	18.58	18.64	18.38	18.76	18.67	18.77	18.86	18.8	0.17	0.04
AP2A_HUMAN	sp|P05549|AP2A_HUMAN	P05549	Transcription factor AP-2-alpha OS=Homo sapiens OX=9606 GN=TFAP2A PE=1 SV=1	1	1	0	0.0389016	15.17	15.05	15.28	15.2	15.49	15.43	15.35	15.16	15.38	14.96	0.02	0.88
CERU_HUMAN	sp|P00450|CERU_HUMAN	P00450	Ceruloplasmin OS=Homo sapiens OX=9606 GN=CP PE=1 SV=1	8	5	5	0.0450704	21.3	20.9	20.74	21.02	20.77	21.07	20.53	20.57	20.5	20.5	-0.31	0.07
ARF6_HUMAN	sp|P62330|ARF6_HUMAN	P62330	ADP-ribosylation factor 6 OS=Homo sapiens OX=9606 GN=ARF6 PE=1 SV=2	14	8	8	0.445714	23.49	23.63	23.54	23.46	23.46	23.56	23.47	23.54	23.43	23.51	-0.01	0.72
GDF15_HUMAN	sp|Q99988|GDF15_HUMAN	Q99988	Growth/differentiation factor 15 OS=Homo sapiens OX=9606 GN=GDF15 PE=1 SV=3	24	13	13	0.545455	23.02	23.1	23.12	23.16	23.02	22.31	22.41	22.33	22.54	22.37	-0.69	0
ABD12_HUMAN	sp|Q8N2K0|ABD12_HUMAN	Q8N2K0	Lysophosphatidylserine lipase ABHD12 OS=Homo sapiens OX=9606 GN=ABHD12 PE=1 SV=2	16	13	13	0.346734	21.38	21.36	21.39	21.49	21.38	21.43	21.38	21.45	21.48	21.47	0.04	0.2
IASPP_HUMAN	sp|Q8WUF5|IASPP_HUMAN	Q8WUF5	RelA-associated inhibitor OS=Homo sapiens OX=9606 GN=PPP1R13L PE=1 SV=4	50	32	32	0.524155	23.37	23.36	23.43	23.43	23.4	23.6	23.56	23.6	23.61	23.67	0.21	0
TFAM_HUMAN	sp|Q00059|TFAM_HUMAN	Q00059	Transcription factor A, mitochondrial OS=Homo sapiens OX=9606 GN=TFAM PE=1 SV=1	34	18	18	0.471545	23.05	23.06	23.1	23.23	22.99	23.42	23.39	23.32	23.3	23.29	0.26	0
KDM3B_HUMAN	sp|Q7LBC6|KDM3B_HUMAN	Q7LBC6	Lysine-specific demethylase 3B OS=Homo sapiens OX=9606 GN=KDM3B PE=1 SV=2	64	46	44	0.363998	23.39	23.26	23.26	23.29	23.32	23.3	23.25	23.26	23.24	23.32	-0.03	0.31
R113A_HUMAN	sp|O15541|R113A_HUMAN	O15541	E3 ubiquitin-protein ligase RNF113A OS=Homo sapiens OX=9606 GN=RNF113A PE=1 SV=1	14	9	9	0.317784	21.72	21.69	21.62	21.76	21.62	21.78	21.75	21.81	21.66	21.8	0.08	0.09
SAHH_HUMAN	sp|P23526|SAHH_HUMAN	P23526	Adenosylhomocysteinase OS=Homo sapiens OX=9606 GN=AHCY PE=1 SV=4	105	41	41	0.534722	26.51	26.46	26.49	26.46	26.53	26.67	26.63	26.63	26.64	26.61	0.15	0
IDHP_HUMAN	sp|P48735|IDHP_HUMAN	P48735	Isocitrate dehydrogenase [NADP], mitochondrial OS=Homo sapiens OX=9606 GN=IDH2 PE=1 SV=2	16	14	12	0.338496	22.28	22.22	22.16	22.25	22.29	22.47	22.45	22.41	22.46	22.4	0.2	0
PPARA_HUMAN	sp|Q07869|PPARA_HUMAN	Q07869	Peroxisome proliferator-activated receptor alpha OS=Homo sapiens OX=9606 GN=PPARA PE=1 SV=2	1	1	0	0.0106838	19.1	18.86	19.18	18.22	19.23	18.98	19.3	18.85	18.45	18.72	-0.06	0.81
TF65_HUMAN	sp|Q04206|TF65_HUMAN	Q04206	Transcription factor p65 OS=Homo sapiens OX=9606 GN=RELA PE=1 SV=2	24	16	16	0.315789	21.67	21.75	21.81	21.76	21.68	21.8	21.84	21.81	21.86	21.82	0.09	0.01
AAPK2_HUMAN	sp|P54646|AAPK2_HUMAN	P54646	5\'-AMP-activated protein kinase catalytic subunit alpha-2 OS=Homo sapiens OX=9606 GN=PRKAA2 PE=1 SV=2	17	12	3	0.217391	22.53	22.59	22.54	22.5	22.48	22.92	22.83	22.91	22.87	22.87	0.35	0
VDR_HUMAN	sp|P11473|VDR_HUMAN	P11473	Vitamin D3 receptor OS=Homo sapiens OX=9606 GN=VDR PE=1 SV=1	1	1	0	0.0117096	19.29	19.06	19.28	19.42	19.35	19.23	19.21	19.36	19.12	19.25	-0.05	0.55
NEDD4_HUMAN	sp|P46934|NEDD4_HUMAN	P46934	E3 ubiquitin-protein ligase NEDD4 OS=Homo sapiens OX=9606 GN=NEDD4 PE=1 SV=4	22	16	11	0.158453	22.64	22.78	22.7	22.69	22.73	22.35	22.54	22.54	22.39	22.46	-0.25	0
PRDX1_HUMAN	sp|Q06830|PRDX1_HUMAN	Q06830	Peroxiredoxin-1 OS=Homo sapiens OX=9606 GN=PRDX1 PE=1 SV=1	115	22	16	0.738693	28.17	28.14	28.19	28.15	28.22	28.25	28.22	28.15	28.14	28.13	0	0.9
ANDR_HUMAN	sp|P10275|ANDR_HUMAN	P10275	Androgen receptor OS=Homo sapiens OX=9606 GN=AR PE=1 SV=3	1	1	0	0.00652174	19.19	19.64	19.44	19.6	19.13	19.37	19.69	19.5	19.32	19.65	0.11	0.42
MTF1_HUMAN	sp|Q14872|MTF1_HUMAN	Q14872	Metal regulatory transcription factor 1 OS=Homo sapiens OX=9606 GN=MTF1 PE=1 SV=2	3	3	2	0.0464807	18.38	18.17	18.02	18	17.96	18.62	18.19	18.38	18.65	18.54	0.37	0.01
COPZ1_HUMAN	sp|P61923|COPZ1_HUMAN	P61923	Coatomer subunit zeta-1 OS=Homo sapiens OX=9606 GN=COPZ1 PE=1 SV=1	19	6	6	0.361582	23.14	23.07	23.18	23.19	23.16	23.2	23.13	23.07	23.16	23.1	-0.02	0.56
PARP1_HUMAN	sp|P09874|PARP1_HUMAN	P09874	Poly [ADP-ribose] polymerase 1 OS=Homo sapiens OX=9606 GN=PARP1 PE=1 SV=4	140	65	65	0.534517	26.53	26.57	26.6	26.53	26.57	26.28	26.28	26.3	26.28	26.29	-0.27	0
PARP2_HUMAN	sp|Q9UGN5|PARP2_HUMAN	Q9UGN5	Poly [ADP-ribose] polymerase 2 OS=Homo sapiens OX=9606 GN=PARP2 PE=1 SV=2	17	15	15	0.324185	20.24	20.23	20.29	20.21	20.32	20.44	20.42	20.42	20.31	20.49	0.16	0
PARP4_HUMAN	sp|Q9UKK3|PARP4_HUMAN	Q9UKK3	Protein mono-ADP-ribosyltransferase PARP4 OS=Homo sapiens OX=9606 GN=PARP4 PE=1 SV=3	42	33	32	0.239559	23	22.95	22.95	22.86	22.94	22.76	22.72	22.76	22.72	22.77	-0.19	0
PARP9_HUMAN	sp|Q8IXQ6|PARP9_HUMAN	Q8IXQ6	Protein mono-ADP-ribosyltransferase PARP9 OS=Homo sapiens OX=9606 GN=PARP9 PE=1 SV=2	4	4	4	0.0550351	18.96	19.14	18.99	19.02	18.85	18.44	18.36	18.52	18.72	18.56	-0.47	0
PAR10_HUMAN	sp|Q53GL7|PAR10_HUMAN	Q53GL7	Protein mono-ADP-ribosyltransferase PARP10 OS=Homo sapiens OX=9606 GN=PARP10 PE=1 SV=2	7	7	7	0.123902	18.8	18.82	19.29	18.8	18.7	18.55	18.3	18.8	18.57	18.78	-0.28	0.08
PAR14_HUMAN	sp|Q460N5|PAR14_HUMAN	Q460N5	Protein mono-ADP-ribosyltransferase PARP14 OS=Homo sapiens OX=9606 GN=PARP14 PE=1 SV=3	17	12	12	0.0888395	20.44	20.43	20.44	20.45	20.36	20.18	20.18	20.18	20.18	20.21	-0.24	0
THIO_HUMAN	sp|P10599|THIO_HUMAN	P10599	Thioredoxin OS=Homo sapiens OX=9606 GN=TXN PE=1 SV=3	69	13	13	0.885714	27.19	27.21	27.15	27.12	27.14	27.22	27.12	27.22	27.08	27.15	0	0.91
SENP1_HUMAN	sp|Q9P0U3|SENP1_HUMAN	Q9P0U3	Sentrin-specific protease 1 OS=Homo sapiens OX=9606 GN=SENP1 PE=1 SV=2	3	3	3	0.0590062	15.72	15.43	15.45	15.42	15.39	15.37	15.36	15.1	15.4	16.11	-0.01	0.94
CREB1_HUMAN	sp|P16220|CREB1_HUMAN	P16220	Cyclic AMP-responsive element-binding protein 1 OS=Homo sapiens OX=9606 GN=CREB1 PE=1 SV=2	6	4	3	0.234604	19.86	19.83	19.88	19.91	19.86	19.86	19.81	19.96	19.59	19.64	-0.09	0.21
AATC_HUMAN	sp|P17174|AATC_HUMAN	P17174	Aspartate aminotransferase, cytoplasmic OS=Homo sapiens OX=9606 GN=GOT1 PE=1 SV=3	44	24	24	0.607748	24.95	24.93	24.97	24.9	24.99	24.95	24.92	24.98	24.91	24.89	-0.02	0.48
TFR1_HUMAN	sp|P02786|TFR1_HUMAN	P02786	Transferrin receptor protein 1 OS=Homo sapiens OX=9606 GN=TFRC PE=1 SV=2	105	43	42	0.551316	26.61	26.62	26.63	26.57	26.7	26.61	26.47	26.64	26.61	26.58	-0.04	0.27
AKTS1_HUMAN	sp|Q96B36|AKTS1_HUMAN	Q96B36	Proline-rich AKT1 substrate 1 OS=Homo sapiens OX=9606 GN=AKT1S1 PE=1 SV=1	8	5	5	0.195312	22.3	22.31	22.16	22.38	22.13	22.12	22.02	21.94	21.85	22	-0.27	0
LST8_HUMAN	sp|Q9BVC4|LST8_HUMAN	Q9BVC4	Target of rapamycin complex subunit LST8 OS=Homo sapiens OX=9606 GN=MLST8 PE=1 SV=1	8	7	7	0.319018	20.62	20.67	20.7	20.77	20.57	20.58	20.44	20.62	20.65	20.62	-0.09	0.13
SIR1_HUMAN	sp|Q96EB6|SIR1_HUMAN	Q96EB6	NAD-dependent protein deacetylase sirtuin-1 OS=Homo sapiens OX=9606 GN=SIRT1 PE=1 SV=2	17	12	12	0.236948	21.26	21.18	21.2	21.16	21.16	21.26	21.16	21.18	21.21	21.18	0.01	0.82
TYRO3_HUMAN	sp|Q06418|TYRO3_HUMAN	Q06418	Tyrosine-protein kinase receptor TYRO3 OS=Homo sapiens OX=9606 GN=TYRO3 PE=1 SV=1	2	2	2	0.0258427	17.85	17.83	17.61	17.93	17.81	17.55	17.73	17.4	17.57	17.5	-0.26	0.01
SIR6_HUMAN	sp|Q8N6T7|SIR6_HUMAN	Q8N6T7	NAD-dependent protein deacetylase sirtuin-6 OS=Homo sapiens OX=9606 GN=SIRT6 PE=1 SV=2	8	6	6	0.222535	20.37	20.35	20.33	20.39	20.41	20.3	20.35	20.24	20.37	20.35	-0.05	0.09
KI20A_HUMAN	sp|O95235|KI20A_HUMAN	O95235	Kinesin-like protein KIF20A OS=Homo sapiens OX=9606 GN=KIF20A PE=1 SV=1	20	16	16	0.241573	21.7	21.75	21.7	21.65	21.68	21.56	21.49	21.52	21.49	21.52	-0.18	0
ECH1_HUMAN	sp|Q13011|ECH1_HUMAN	Q13011	Delta(3,5)-Delta(2,4)-dienoyl-CoA isomerase, mitochondrial OS=Homo sapiens OX=9606 GN=ECH1 PE=1 SV=2	21	15	14	0.5	22.28	22.42	22.38	22.44	22.35	21.82	21.89	21.74	21.99	21.78	-0.52	0
ETV4_HUMAN	sp|P43268|ETV4_HUMAN	P43268	ETS translocation variant 4 OS=Homo sapiens OX=9606 GN=ETV4 PE=1 SV=3	2	2	0	0.0103306	18.38	18.6	18.23	18.21	18.28	18.54	18.48	18.25	18.31	18.51	0.08	0.41
TERA_HUMAN	sp|P55072|TERA_HUMAN	P55072	Transitional endoplasmic reticulum ATPase OS=Homo sapiens OX=9606 GN=VCP PE=1 SV=4	299	80	79	0.770471	27.91	27.88	27.91	27.88	27.92	27.97	27.93	27.98	27.96	27.97	0.06	0
RBMS1_HUMAN	sp|P29558|RBMS1_HUMAN	P29558	RNA-binding motif, single-stranded-interacting protein 1 OS=Homo sapiens OX=9606 GN=RBMS1 PE=1 SV=3	15	6	3	0.140394	22.65	22.58	22.53	22.51	22.56	22.57	22.53	22.52	22.49	22.5	-0.05	0.15
KDM4A_HUMAN	sp|O75164|KDM4A_HUMAN	O75164	Lysine-specific demethylase 4A OS=Homo sapiens OX=9606 GN=KDM4A PE=1 SV=2	8	7	7	0.0930451	19.6	19.56	19.4	19.58	19.58	19.48	19.32	19.35	19.31	19.38	-0.18	0.01
MGST1_HUMAN	sp|P10620|MGST1_HUMAN	P10620	Microsomal glutathione S-transferase 1 OS=Homo sapiens OX=9606 GN=MGST1 PE=1 SV=1	10	6	6	0.309677	22.57	22.57	22.56	22.49	22.47	22.52	22.48	22.36	22.24	22.3	-0.15	0.03
MPC1_HUMAN	sp|Q9Y5U8|MPC1_HUMAN	Q9Y5U8	Mitochondrial pyruvate carrier 1 OS=Homo sapiens OX=9606 GN=MPC1 PE=1 SV=1	1	1	1	0.0642202	16.27	15.66	15.75	15.95	15.98	16.4	16.19	16.61	16.43	16.46	0.5	0
CHM1A_HUMAN	sp|Q9HD42|CHM1A_HUMAN	Q9HD42	Charged multivesicular body protein 1a OS=Homo sapiens OX=9606 GN=CHMP1A PE=1 SV=1	11	7	7	0.214286	22.16	22.02	21.95	22.09	22.16	22.04	21.99	21.92	21.99	21.68	-0.15	0.08
KKCC2_HUMAN	sp|Q96RR4|KKCC2_HUMAN	Q96RR4	Calcium/calmodulin-dependent protein kinase kinase 2 OS=Homo sapiens OX=9606 GN=CAMKK2 PE=1 SV=2	4	4	3	0.085034	20.36	20.3	20.39	20.26	20.31	20.11	20.24	20.2	20.39	20.3	-0.08	0.18
SRSF9_HUMAN	sp|Q13242|SRSF9_HUMAN	Q13242	Serine/arginine-rich splicing factor 9 OS=Homo sapiens OX=9606 GN=SRSF9 PE=1 SV=1	40	17	16	0.506787	24	24.02	23.98	23.92	23.93	23.98	23.92	23.97	23.89	23.96	-0.02	0.37
SIR2_HUMAN	sp|Q8IXJ6|SIR2_HUMAN	Q8IXJ6	NAD-dependent protein deacetylase sirtuin-2 OS=Homo sapiens OX=9606 GN=SIRT2 PE=1 SV=2	7	5	5	0.159383	19.24	19.35	19.19	19.27	19.14	19.51	19.6	19.66	19.62	19.67	0.37	0
MEF2C_HUMAN	sp|Q06413|MEF2C_HUMAN	Q06413	Myocyte-specific enhancer factor 2C OS=Homo sapiens OX=9606 GN=MEF2C PE=1 SV=1	1	1	0	0.0232558	15.2	14	15.21	15.06	14.68	14.45	14.33	14.88	14.27	14.82	-0.28	0.31
EZH2_HUMAN	sp|Q15910|EZH2_HUMAN	Q15910	Histone-lysine N-methyltransferase EZH2 OS=Homo sapiens OX=9606 GN=EZH2 PE=1 SV=2	24	17	13	0.284182	21.82	21.8	21.8	21.92	21.84	21.7	21.71	21.74	21.84	21.79	-0.08	0.04
ASM_HUMAN	sp|P17405|ASM_HUMAN	P17405	Sphingomyelin phosphodiesterase OS=Homo sapiens OX=9606 GN=SMPD1 PE=1 SV=5	6	6	5	0.114105	18.67	18.56	18.45	18.39	18.29	18.31	18.11	18.06	18.05	18.02	-0.36	0
G6PD_HUMAN	sp|P11413|G6PD_HUMAN	P11413	Glucose-6-phosphate 1-dehydrogenase OS=Homo sapiens OX=9606 GN=G6PD PE=1 SV=4	68	33	32	0.648544	25.38	25.42	25.38	25.3	25.4	25.31	25.25	25.27	25.23	25.14	-0.14	0
PPARD_HUMAN	sp|Q03181|PPARD_HUMAN	Q03181	Peroxisome proliferator-activated receptor delta OS=Homo sapiens OX=9606 GN=PPARD PE=1 SV=1	1	1	1	0.0272109	15.62	15.25	15.59	15.83	15.61	15.57	16.01	16.03	15.91	16.06	0.33	0.03
ENOB_HUMAN	sp|P13929|ENOB_HUMAN	P13929	Beta-enolase OS=Homo sapiens OX=9606 GN=ENO3 PE=1 SV=5	43	6	1	0.182028	26.53	26.54	26.64	26.49	26.48	26.59	26.66	26.76	26.68	26.71	0.15	0.01
NGAL_HUMAN	sp|P80188|NGAL_HUMAN	P80188	Neutrophil gelatinase-associated lipocalin OS=Homo sapiens OX=9606 GN=LCN2 PE=1 SV=2	1	1	0	0.030303	17.87	17.87	17.83	18.3	17.86	18.57	18.66	18.28	18.55	18.65	0.6	0
PYRD_HUMAN	sp|Q02127|PYRD_HUMAN	Q02127	Dihydroorotate dehydrogenase (quinone), mitochondrial OS=Homo sapiens OX=9606 GN=DHODH PE=1 SV=3	22	15	15	0.506329	22.33	22.36	22.48	22.38	22.41	22.08	22.16	22.18	22.25	22.23	-0.21	0
MRP5_HUMAN	sp|O15440|MRP5_HUMAN	O15440	Multidrug resistance-associated protein 5 OS=Homo sapiens OX=9606 GN=ABCC5 PE=1 SV=2	7	6	6	0.0501044	17.99	18.02	18	17.96	18.05	18.14	18.22	18.36	18.33	18.21	0.25	0
CISD3_HUMAN	sp|P0C7P0|CISD3_HUMAN	P0C7P0	CDGSH iron-sulfur domain-containing protein 3, mitochondrial OS=Homo sapiens OX=9606 GN=CISD3 PE=1 SV=1	4	3	3	0.283465	20.02	20.08	20.3	20.13	20.04	20.05	20.08	19.91	20.1	20.08	-0.07	0.29
FURIN_HUMAN	sp|P09958|FURIN_HUMAN	P09958	Furin OS=Homo sapiens OX=9606 GN=FURIN PE=1 SV=2	3	2	2	0.02267	16.43	16.33	16.36	16.32	16.44	16.26	16.3	16.4	16.27	16.18	-0.1	0.05
GLT14_HUMAN	sp|Q96FL9|GLT14_HUMAN	Q96FL9	Polypeptide N-acetylgalactosaminyltransferase 14 OS=Homo sapiens OX=9606 GN=GALNT14 PE=1 SV=1	7	6	6	0.119565	20.45	20.54	20.34	20.42	20.39	20.54	20.47	20.42	20.5	20.55	0.07	0.12
KLDC3_HUMAN	sp|Q9BQ90|KLDC3_HUMAN	Q9BQ90	Kelch domain-containing protein 3 OS=Homo sapiens OX=9606 GN=KLHDC3 PE=2 SV=1	3	3	3	0.0890052	18.3	18.36	18.49	18.24	18.32	18.12	18.4	18.14	18.23	18.43	-0.08	0.34
SIN1_HUMAN	sp|Q9BPZ7|SIN1_HUMAN	Q9BPZ7	Target of rapamycin complex 2 subunit MAPKAP1 OS=Homo sapiens OX=9606 GN=MAPKAP1 PE=1 SV=2	1	1	1	0.0325671	16.69	16.86	16.41	16.69	16.54	16.78	16.26	16.55	16.79	16.76	-0.01	0.93
RICTR_HUMAN	sp|Q6R327|RICTR_HUMAN	Q6R327	Rapamycin-insensitive companion of mTOR OS=Homo sapiens OX=9606 GN=RICTOR PE=1 SV=1	6	4	3	0.030445	23.2	23.28	23.4	24.27	22.93	23.88	24.31	23.34	24.19	24.35	0.6	0.08
GSTM1_HUMAN	sp|P09488|GSTM1_HUMAN	P09488	Glutathione S-transferase Mu 1 OS=Homo sapiens OX=9606 GN=GSTM1 PE=1 SV=3	18	12	2	0.605505	22.95	23.03	22.98	23.01	22.99	22.8	22.77	22.82	22.88	22.75	-0.19	0
UBP11_HUMAN	sp|P51784|UBP11_HUMAN	P51784	Ubiquitin carboxyl-terminal hydrolase 11 OS=Homo sapiens OX=9606 GN=USP11 PE=1 SV=3	27	20	17	0.25649	23.07	23.15	23.03	23.08	23.01	22.89	22.77	22.73	22.74	22.87	-0.27	0
NRF2 genes
name	ref	accession	description	tp	up	um	coverage	log2 WT1	log2 WT2	log2 WT3	log2 WT4	log2 WT5	log2 KO1	log2 KO2	log2 KO3	log2 KO4	log2 KO5	log2 ratio KO:WT	pvalue KO:WT
NRF2
NF2L2_HUMAN	sp|Q16236|NF2L2_HUMAN	Q16236	Nuclear factor erythroid 2-related factor 2 OS=Homo sapiens OX=9606 GN=NFE2L2 PE=1 SV=3	3	1	0	0.00661157	23.19	23.27	23.4	24.27	22.91	23.87	24.31	23.33	24.18	24.35	0.6	0.08
NRF2 regulators
KEAP1_HUMAN	sp|Q14145|KEAP1_HUMAN	Q14145	Kelch-like ECH-associated protein 1 OS=Homo sapiens OX=9606 GN=KEAP1 PE=1 SV=2	10	8	8	0.153846	20	20.01	20	20.01	20	19.9	19.78	19.76	19.8	19.89	-0.18	0
CUL3_HUMAN	sp|Q13618|CUL3_HUMAN	Q13618	Cullin-3 OS=Homo sapiens OX=9606 GN=CUL3 PE=1 SV=2	49	37	37	0.476562	23.65	23.7	23.68	23.59	23.71	23.59	23.57	23.59	23.53	23.61	-0.09	0.01
RBX1_HUMAN	sp|P62877|RBX1_HUMAN	P62877	E3 ubiquitin-protein ligase RBX1 OS=Homo sapiens OX=9606 GN=RBX1 PE=1 SV=1	2	2	2	0.12963	21.08	20.87	20.73	21.15	20.52	20.53	20.33	20.52	20.12	20.47	-0.47	0.01
SKP1_HUMAN	sp|P63208|SKP1_HUMAN	P63208	S-phase kinase-associated protein 1 OS=Homo sapiens OX=9606 GN=SKP1 PE=1 SV=2	28	16	16	0.711656	23.98	23.79	24	23.9	23.63	23.7	23.65	23.7	23.85	23.77	-0.13	0.14
FBW1A_HUMAN	sp|Q9Y297|FBW1A_HUMAN	Q9Y297	F-box/WD repeat-containing protein 1A OS=Homo sapiens OX=9606 GN=BTRC PE=1 SV=1	4	4	1	0.0842975	17.98	17.94	17.88	17.73	17.85	17.64	17.72	17.99	17.85	17.96	-0.05	0.58
SYVN1_HUMAN	sp|Q86TM6|SYVN1_HUMAN	Q86TM6	E3 ubiquitin-protein ligase synoviolin OS=Homo sapiens OX=9606 GN=SYVN1 PE=1 SV=2	5	3	3	0.0437601	20.32	20.38	20.35	20.35	20.31	20.46	20.52	20.49	20.54	20.58	0.18	0
Iron/metal metabolism
FRIH_HUMAN	sp|P02794|FRIH_HUMAN	P02794	Ferritin heavy chain OS=Homo sapiens OX=9606 GN=FTH1 PE=1 SV=2	8	7	7	0.431694	20.65	20.57	20.72	20.57	20.52	20.92	20.91	20.68	20.72	20.86	0.21	0.01
FRIL_HUMAN	sp|P02792|FRIL_HUMAN	P02792	Ferritin light chain OS=Homo sapiens OX=9606 GN=FTL PE=1 SV=2	13	9	9	0.525714	22.21	21.98	22	22.01	22.05	22.4	22.55	22.1	22.23	22.32	0.27	0.01
HMOX1_HUMAN	sp|P09601|HMOX1_HUMAN	P09601	Heme oxygenase 1 OS=Homo sapiens OX=9606 GN=HMOX1 PE=1 SV=1	18	11	11	0.409722	23.34	23.33	23.31	23.31	23.21	23.46	23.35	23.5	23.57	23.49	0.17	0
ABCB6_HUMAN	sp|Q9NP58|ABCB6_HUMAN	Q9NP58	ATP-binding cassette sub-family B member 6, mitochondrial OS=Homo sapiens OX=9606 GN=ABCB6 PE=1 SV=1	11	9	7	0.103325	18.37	18.18	18.34	18.23	18.24	18.54	18.51	18.47	18.37	18.45	0.2	0
HEMH_HUMAN	sp|P22830|HEMH_HUMAN	P22830	Ferrochelatase, mitochondrial OS=Homo sapiens OX=9606 GN=FECH PE=1 SV=2	19	17	17	0.508274	21.35	21.37	21.41	21.41	21.31	20.67	20.74	20.64	20.6	20.78	-0.68	0
BIEA_HUMAN	sp|P53004|BIEA_HUMAN	P53004	Biliverdin reductase A OS=Homo sapiens OX=9606 GN=BLVRA PE=1 SV=2	19	13	13	0.459459	23.16	23.26	23.21	23.14	23.28	22.95	22.96	22.94	23	23.02	-0.24	0
BLVRB_HUMAN	sp|P30043|BLVRB_HUMAN	P30043	Flavin reductase (NADPH) OS=Homo sapiens OX=9606 GN=BLVRB PE=1 SV=3	22	10	10	0.504854	22.79	22.72	22.67	22.73	22.76	22.48	22.43	22.46	22.46	22.51	-0.27	0
Intermediary metabolism
AK1C1_HUMAN	sp|Q04828|AK1C1_HUMAN	Q04828	Aldo-keto reductase family 1 member C1 OS=Homo sapiens OX=9606 GN=AKR1C1 PE=1 SV=1	5	3	0	0.167183	18.65	18.64	18.25	18.48	18.7	20.12	20.15	20.09	20.05	19.94	1.53	0
AK1C3_HUMAN	sp|P42330|AK1C3_HUMAN	P42330	Aldo-keto reductase family 1 member C3 OS=Homo sapiens OX=9606 GN=AKR1C3 PE=1 SV=4	5	3	0	0.167183	18.87	18.86	18.54	18.78	18.87	20.36	20.32	20.27	20.23	20.15	1.48	0
AK1C2_HUMAN	sp|P52895|AK1C2_HUMAN	P52895	Aldo-keto reductase family 1 member C2 OS=Homo sapiens OX=9606 GN=AKR1C2 PE=1 SV=3	4	2	0	0.130031	16.25	16.36	15.72	15.97	16.3	17.48	17.4	17.37	17.45	17.47	1.31	0
G6PD_HUMAN	sp|P11413|G6PD_HUMAN	P11413	Glucose-6-phosphate 1-dehydrogenase OS=Homo sapiens OX=9606 GN=G6PD PE=1 SV=4	68	33	32	0.648544	25.38	25.42	25.38	25.3	25.4	25.31	25.25	25.27	25.23	25.14	-0.14	0
ALDR_HUMAN	sp|P15121|ALDR_HUMAN	P15121	Aldo-keto reductase family 1 member B1 OS=Homo sapiens OX=9606 GN=AKR1B1 PE=1 SV=3	25	14	12	0.541139	24.7	24.8	24.74	24.59	24.69	24.48	24.55	24.56	24.53	24.58	-0.16	0
GSH synthesis/metabolism
XCT_HUMAN	sp|Q9UPY5|XCT_HUMAN	Q9UPY5	Cystine/glutamate transporter OS=Homo sapiens OX=9606 GN=SLC7A11 PE=1 SV=1	3	2	2	0.0459082	21.65	21.64	21.51	21.68	21.64	22.23	22.09	22.2	22.19	22.06	0.53	0
GSH1_HUMAN	sp|P48506|GSH1_HUMAN	P48506	Glutamate--cysteine ligase catalytic subunit OS=Homo sapiens OX=9606 GN=GCLC PE=1 SV=2	20	17	16	0.33595	21.5	21.43	21.38	21.43	21.35	21.75	21.71	21.78	21.91	21.81	0.38	0
GSH0_HUMAN	sp|P48507|GSH0_HUMAN	P48507	Glutamate--cysteine ligase regulatory subunit OS=Homo sapiens OX=9606 GN=GCLM PE=1 SV=1	20	8	8	0.335766	23.21	23.2	23.23	23.17	23.29	22.99	23.02	23.03	23	22.87	-0.24	0
GSHB_HUMAN	sp|P48637|GSHB_HUMAN	P48637	Glutathione synthetase OS=Homo sapiens OX=9606 GN=GSS PE=1 SV=1	60	29	29	0.56962	24.73	24.79	24.78	24.73	24.72	24.64	24.59	24.64	24.66	24.5	-0.14	0
GPX4_HUMAN	sp|P36969|GPX4_HUMAN	P36969	Phospholipid hydroperoxide glutathione peroxidase OS=Homo sapiens OX=9606 GN=GPX4 PE=1 SV=3	1	1	0	0.0304569	19.7	19.54	19.8	20.13	19.46	20.54	20.47	20.32	20.49	20.44	0.73	0
GSTA1_HUMAN	sp|P08263|GSTA1_HUMAN	P08263	Glutathione S-transferase A1 OS=Homo sapiens OX=9606 GN=GSTA1 PE=1 SV=3	1	1	0	0.0225225	18.25	18.21	18.33	18.84	18.09	18.55	18.77	18.59	18.66	18.55	0.28	0.08
GSTP1_HUMAN	sp|P09211|GSTP1_HUMAN	P09211	Glutathione S-transferase P OS=Homo sapiens OX=9606 GN=GSTP1 PE=1 SV=2	49	17	17	0.7	26.64	26.64	26.68	26.61	26.69	26.76	26.73	26.79	26.76	26.79	0.11	0
PRDX1_HUMAN	sp|Q06830|PRDX1_HUMAN	Q06830	Peroxiredoxin-1 OS=Homo sapiens OX=9606 GN=PRDX1 PE=1 SV=1	115	22	16	0.738693	28.17	28.14	28.19	28.15	28.22	28.25	28.22	28.15	28.14	28.13	0	0.9
PRDX6_HUMAN	sp|P30041|PRDX6_HUMAN	P30041	Peroxiredoxin-6 OS=Homo sapiens OX=9606 GN=PRDX6 PE=1 SV=3	68	23	23	0.700893	25.25	25.24	25.22	25.2	25.23	25.02	24.95	25.01	24.94	24.96	-0.25	0
TRXR1_HUMAN	sp|Q16881|TRXR1_HUMAN	Q16881	Thioredoxin reductase 1, cytoplasmic OS=Homo sapiens OX=9606 GN=TXNRD1 PE=1 SV=3	102	37	36	0.51772	26.37	26.44	26.43	26.38	26.47	26.43	26.42	26.47	26.42	26.45	0.02	0.36
Electron transport chain
Complex I
name	ref	accession	description	tp	up	um	coverage	log2 WT1	log2 WT2	log2 WT3	log2 WT4	log2 WT5	log2 KO1	log2 KO2	log2 KO3	log2 KO4	log2 KO5	log2 ratio KO:WT	pvalue KO:WT
NDUA2_HUMAN	sp|O43678|NDUA2_HUMAN	O43678	NADH dehydrogenase [ubiquinone] 1 alpha subcomplex subunit 2 OS=Homo sapiens OX=9606 GN=NDUFA2 PE=1 SV=3	10	5	5	0.505051	21.23	21.3	21.19	21.28	21.28	22.17	22.18	22.12	22.15	22.12	0.89	0
NDUA3_HUMAN	sp|O95167|NDUA3_HUMAN	O95167	NADH dehydrogenase [ubiquinone] 1 alpha subcomplex subunit 3 OS=Homo sapiens OX=9606 GN=NDUFA3 PE=1 SV=1	3	2	2	0.5	19.29	19.4	19.01	19.15	19.15	19.58	19.8	19.1	19.59	19.41	0.3	0.06
NDUA5_HUMAN	sp|Q16718|NDUA5_HUMAN	Q16718	NADH dehydrogenase [ubiquinone] 1 alpha subcomplex subunit 5 OS=Homo sapiens OX=9606 GN=NDUFA5 PE=1 SV=3	17	8	8	0.689655	22.83	22.83	22.71	22.78	22.81	22.98	23.01	22.74	22.81	22.82	0.08	0.21
NDUA6_HUMAN	sp|P56556|NDUA6_HUMAN	P56556	NADH dehydrogenase [ubiquinone] 1 alpha subcomplex subunit 6 OS=Homo sapiens OX=9606 GN=NDUFA6 PE=1 SV=4	4	3	3	0.25	20.67	20.65	20.77	20.71	20.55	21.02	20.93	20.91	20.84	20.91	0.25	0
NDUA7_HUMAN	sp|O95182|NDUA7_HUMAN	O95182	NADH dehydrogenase [ubiquinone] 1 alpha subcomplex subunit 7 OS=Homo sapiens OX=9606 GN=NDUFA7 PE=1 SV=3	12	8	8	0.646018	20.32	20.13	19.98	20.28	20.27	22.01	22.02	22.03	22.12	22.1	1.86	0
NDUA8_HUMAN	sp|P51970|NDUA8_HUMAN	P51970	NADH dehydrogenase [ubiquinone] 1 alpha subcomplex subunit 8 OS=Homo sapiens OX=9606 GN=NDUFA8 PE=1 SV=3	15	9	8	0.488372	21.92	21.83	21.78	21.8	21.84	22.51	22.69	22.47	22.47	22.46	0.68	0
NDUA9_HUMAN	sp|Q16795|NDUA9_HUMAN	Q16795	NADH dehydrogenase [ubiquinone] 1 alpha subcomplex subunit 9, mitochondrial OS=Homo sapiens OX=9606 GN=NDUFA9 PE=1 SV=2	30	16	16	0.496021	23.71	23.7	23.68	23.59	23.7	24.25	24.22	24.23	24.3	24.27	0.58	0
NDUAA_HUMAN	sp|O95299|NDUAA_HUMAN	O95299	NADH dehydrogenase [ubiquinone] 1 alpha subcomplex subunit 10, mitochondrial OS=Homo sapiens OX=9606 GN=NDUFA10 PE=1 SV=1	22	15	15	0.321127	22.32	22.3	22.16	22.22	22.28	23.36	23.4	23.43	23.44	23.37	1.14	0
NDUAB_HUMAN	sp|Q86Y39|NDUAB_HUMAN	Q86Y39	NADH dehydrogenase [ubiquinone] 1 alpha subcomplex subunit 11 OS=Homo sapiens OX=9606 GN=NDUFA11 PE=1 SV=3	7	5	5	0.574468	20.99	20.96	20.89	20.87	20.99	21.99	22	21.92	21.97	22.13	1.06	0
NDUAC_HUMAN	sp|Q9UI09|NDUAC_HUMAN	Q9UI09	NADH dehydrogenase [ubiquinone] 1 alpha subcomplex subunit 12 OS=Homo sapiens OX=9606 GN=NDUFA12 PE=1 SV=1	6	6	6	0.462069	19.96	20.05	19.85	20.01	20.06	21.6	21.61	21.61	21.71	21.65	1.65	0
NDUB1_HUMAN	sp|O75438|NDUB1_HUMAN	O75438	NADH dehydrogenase [ubiquinone] 1 beta subcomplex subunit 1 OS=Homo sapiens OX=9606 GN=NDUFB1 PE=1 SV=1	2	1	1	0.189655	19.79	19.87	19.64	19.91	19.65	20.32	20.44	19.97	20.23	20.13	0.45	0
NDUB3_HUMAN	sp|O43676|NDUB3_HUMAN	O43676	NADH dehydrogenase [ubiquinone] 1 beta subcomplex subunit 3 OS=Homo sapiens OX=9606 GN=NDUFB3 PE=1 SV=3	6	3	3	0.22449	22.02	21.97	21.84	21.95	22.09	22.73	22.81	22.77	22.71	22.74	0.78	0
NDUB4_HUMAN	sp|O95168|NDUB4_HUMAN	O95168	NADH dehydrogenase [ubiquinone] 1 beta subcomplex subunit 4 OS=Homo sapiens OX=9606 GN=NDUFB4 PE=1 SV=3	8	5	5	0.465116	20.26	20.51	20.53	20.68	20.41	21.57	21.58	21.6	21.62	21.56	1.11	0
NDUB5_HUMAN	sp|O43674|NDUB5_HUMAN	O43674	NADH dehydrogenase [ubiquinone] 1 beta subcomplex subunit 5, mitochondrial OS=Homo sapiens OX=9606 GN=NDUFB5 PE=1 SV=1	13	8	6	0.386243	21.68	21.7	21.8	21.7	21.78	21.54	21.73	21.75	21.77	21.65	-0.04	0.37
NDUB6_HUMAN	sp|O95139|NDUB6_HUMAN	O95139	NADH dehydrogenase [ubiquinone] 1 beta subcomplex subunit 6 OS=Homo sapiens OX=9606 GN=NDUFB6 PE=1 SV=3	17	9	9	0.390625	22.78	22.72	22.68	22.62	22.72	22.76	22.68	22.71	22.66	22.71	0	0.99
NDUB7_HUMAN	sp|P17568|NDUB7_HUMAN	P17568	NADH dehydrogenase [ubiquinone] 1 beta subcomplex subunit 7 OS=Homo sapiens OX=9606 GN=NDUFB7 PE=1 SV=4	14	7	7	0.591241	21.73	21.64	21.52	21.58	21.68	23.03	23	22.97	23.03	22.98	1.38	0
NDUB8_HUMAN	sp|O95169|NDUB8_HUMAN	O95169	NADH dehydrogenase [ubiquinone] 1 beta subcomplex subunit 8, mitochondrial OS=Homo sapiens OX=9606 GN=NDUFB8 PE=1 SV=1	4	4	4	0.231183	18.1	18.24	17.77	18.17	17.77	18.94	19.28	18.56	19.09	18.89	0.94	0
NDUB9_HUMAN	sp|Q9Y6M9|NDUB9_HUMAN	Q9Y6M9	NADH dehydrogenase [ubiquinone] 1 beta subcomplex subunit 9 OS=Homo sapiens OX=9606 GN=NDUFB9 PE=1 SV=3	9	6	6	0.413408	19.61	19.58	19.27	19.65	19.7	20.53	20.52	20.68	20.73	20.55	1.04	0
NDUBA_HUMAN	sp|O96000|NDUBA_HUMAN	O96000	NADH dehydrogenase [ubiquinone] 1 beta subcomplex subunit 10 OS=Homo sapiens OX=9606 GN=NDUFB10 PE=1 SV=3	15	9	9	0.401163	22.18	22.19	22.23	22.11	22.09	21.9	22	21.95	22.06	21.88	-0.2	0
NDUBB_HUMAN	sp|Q9NX14|NDUBB_HUMAN	Q9NX14	NADH dehydrogenase [ubiquinone] 1 beta subcomplex subunit 11, mitochondrial OS=Homo sapiens OX=9606 GN=NDUFB11 PE=1 SV=1	7	5	5	0.379085	22.27	22.28	22.08	22.09	22.01	21.48	21.63	21.14	21.59	21.5	-0.68	0
NDUC1_HUMAN	sp|O43677|NDUC1_HUMAN	O43677	NADH dehydrogenase [ubiquinone] 1 subunit C1, mitochondrial OS=Homo sapiens OX=9606 GN=NDUFC1 PE=1 SV=1	1	1	1	0.131579	13.96	14.47	13.9	13.42	13.66	15.22	14.66	14.76	14.97	15.01	1.04	0
NDUC2_HUMAN	sp|O95298|NDUC2_HUMAN	O95298	NADH dehydrogenase [ubiquinone] 1 subunit C2 OS=Homo sapiens OX=9606 GN=NDUFC2 PE=1 SV=1	11	7	3	0.428571	20.93	20.99	20.81	20.79	20.88	21.82	21.92	21.9	21.89	21.83	0.99	0
NDUCR_HUMAN	sp|E9PQ53|NDUCR_HUMAN	E9PQ53	NADH dehydrogenase [ubiquinone] 1 subunit C2, isoform 2 OS=Homo sapiens OX=9606 GN=NDUFC2-KCTD14 PE=1 SV=1	6	4	0	0.22807	19.48	19.38	19.4	19.24	19.37	20.28	20.33	20.18	20.19	20.36	0.89	0
NDUF2_HUMAN	sp|Q8N183|NDUF2_HUMAN	Q8N183	NADH dehydrogenase [ubiquinone] 1 alpha subcomplex assembly factor 2 OS=Homo sapiens OX=9606 GN=NDUFAF2 PE=1 SV=1	9	6	6	0.426036	20.56	20.58	20.55	20.46	20.55	20.76	20.71	20.62	20.73	20.8	0.19	0
NDUF3_HUMAN	sp|Q9BU61|NDUF3_HUMAN	Q9BU61	NADH dehydrogenase [ubiquinone] 1 alpha subcomplex assembly factor 3 OS=Homo sapiens OX=9606 GN=NDUFAF3 PE=1 SV=1	11	8	8	0.548913	21.24	20.97	21.07	21.15	21.1	21.04	21.07	20.83	20.92	20.85	-0.16	0.04
NDUF4_HUMAN	sp|Q9P032|NDUF4_HUMAN	Q9P032	NADH dehydrogenase [ubiquinone] 1 alpha subcomplex assembly factor 4 OS=Homo sapiens OX=9606 GN=NDUFAF4 PE=1 SV=1	11	8	8	0.44	22.91	22.77	22.79	22.8	22.94	22.93	22.92	22.83	22.86	22.9	0.05	0.26
NDUS1_HUMAN	sp|P28331|NDUS1_HUMAN	P28331	NADH-ubiquinone oxidoreductase 75 kDa subunit, mitochondrial OS=Homo sapiens OX=9606 GN=NDUFS1 PE=1 SV=3	58	34	34	0.519945	23.31	23.35	23.21	23.24	23.33	24.38	24.41	24.47	24.49	24.41	1.14	0
NDUS2_HUMAN	sp|O75306|NDUS2_HUMAN	O75306	NADH dehydrogenase [ubiquinone] iron-sulfur protein 2, mitochondrial OS=Homo sapiens OX=9606 GN=NDUFS2 PE=1 SV=2	35	19	19	0.481641	23.59	23.55	23.57	23.66	23.65	24.17	24.08	24.19	24.29	24.21	0.59	0
NDUS3_HUMAN	sp|O75489|NDUS3_HUMAN	O75489	NADH dehydrogenase [ubiquinone] iron-sulfur protein 3, mitochondrial OS=Homo sapiens OX=9606 GN=NDUFS3 PE=1 SV=1	32	17	17	0.606061	22.71	22.66	22.63	22.74	22.69	23.21	23.25	23.23	23.27	23.26	0.56	0
NDUS4_HUMAN	sp|O43181|NDUS4_HUMAN	O43181	NADH dehydrogenase [ubiquinone] iron-sulfur protein 4, mitochondrial OS=Homo sapiens OX=9606 GN=NDUFS4 PE=1 SV=1	7	4	4	0.257143	18.75	18.86	18.59	18.63	18.79	20.45	20.4	20.44	20.16	20.41	1.65	0
NDUS5_HUMAN	sp|O43920|NDUS5_HUMAN	O43920	NADH dehydrogenase [ubiquinone] iron-sulfur protein 5 OS=Homo sapiens OX=9606 GN=NDUFS5 PE=1 SV=3	10	5	5	0.396226	20.5	20.46	20.44	20.38	20.4	21.58	21.71	21.66	21.76	21.74	1.26	0
NDUS6_HUMAN	sp|O75380|NDUS6_HUMAN	O75380	NADH dehydrogenase [ubiquinone] iron-sulfur protein 6, mitochondrial OS=Homo sapiens OX=9606 GN=NDUFS6 PE=1 SV=1	11	6	6	0.612903	21.01	20.91	20.92	20.97	20.96	21.75	21.77	21.9	21.78	21.77	0.84	0
NDUS7_HUMAN	sp|O75251|NDUS7_HUMAN	O75251	NADH dehydrogenase [ubiquinone] iron-sulfur protein 7, mitochondrial OS=Homo sapiens OX=9606 GN=NDUFS7 PE=1 SV=3	10	7	7	0.187793	21.34	21.33	21.43	21.47	21.42	22.05	22.07	22.08	22.11	22.11	0.68	0
NDUS8_HUMAN	sp|O00217|NDUS8_HUMAN	O00217	NADH dehydrogenase [ubiquinone] iron-sulfur protein 8, mitochondrial OS=Homo sapiens OX=9606 GN=NDUFS8 PE=1 SV=1	18	10	10	0.509524	21.56	21.52	21.49	21.53	21.49	22.09	22.13	22.01	22.06	22.13	0.57	0
NDUV1_HUMAN	sp|P49821|NDUV1_HUMAN	P49821	NADH dehydrogenase [ubiquinone] flavoprotein 1, mitochondrial OS=Homo sapiens OX=9606 GN=NDUFV1 PE=1 SV=4	27	17	16	0.493534	22.03	22.18	22.06	22.1	22	23.11	23.13	23.11	23.27	23.14	1.08	0
NDUV2_HUMAN	sp|P19404|NDUV2_HUMAN	P19404	NADH dehydrogenase [ubiquinone] flavoprotein 2, mitochondrial OS=Homo sapiens OX=9606 GN=NDUFV2 PE=1 SV=2	9	6	6	0.39759	19.73	19.58	19.56	19.56	19.63	20.31	20.35	19.82	20.26	20.1	0.55	0
NU1M_HUMAN	sp|P03886|NU1M_HUMAN	P03886	NADH-ubiquinone oxidoreductase chain 1 OS=Homo sapiens OX=9606 GN=MT-ND1 PE=1 SV=1	4	3	3	0.0628931	17.88	18.04	17.84	17.78	18.05	18.99	18.77	18.74	18.73	18.96	0.92	0
NU2M_HUMAN	sp|P03891|NU2M_HUMAN	P03891	NADH-ubiquinone oxidoreductase chain 2 OS=Homo sapiens OX=9606 GN=MT-ND2 PE=1 SV=2	2	1	1	0.0259366	18.47	18.28	18.31	17.86	18.59	19.59	19.78	19.84	19.89	19.83	1.48	0
NU4M_HUMAN	sp|P03905|NU4M_HUMAN	P03905	NADH-ubiquinone oxidoreductase chain 4 OS=Homo sapiens OX=9606 GN=MT-ND4 PE=1 SV=1	2	1	1	0.0217865	18.79	18.83	18.8	18.56	18.79	20.22	20.13	20.06	20.17	20.3	1.42	0
NU5M_HUMAN	sp|P03915|NU5M_HUMAN	P03915	NADH-ubiquinone oxidoreductase chain 5 OS=Homo sapiens OX=9606 GN=MT-ND5 PE=1 SV=2	2	2	2	0.0580431	17.58	17.78	17.61	17.76	17.86	19.06	19.01	18.99	19.23	19.11	1.37	0
NU6M_HUMAN	sp|P03923|NU6M_HUMAN	P03923	NADH-ubiquinone oxidoreductase chain 6 OS=Homo sapiens OX=9606 GN=MT-ND6 PE=1 SV=2	3	2	1	0.109195	19.1	19.13	19.16	19.2	19.28	19.79	19.69	19.63	19.8	19.66	0.54	0
Complex II
name	ref	accession	description	tp	up	um	coverage	log2 WT1	log2 WT2	log2 WT3	log2 WT4	log2 WT5	log2 KO1	log2 KO2	log2 KO3	log2 KO4	log2 KO5	log2 ratio KO:WT	pvalue KO:WT
SDHF2_HUMAN	sp|Q9NX18|SDHF2_HUMAN	Q9NX18	Succinate dehydrogenase assembly factor 2, mitochondrial OS=Homo sapiens OX=9606 GN=SDHAF2 PE=1 SV=1	2	2	2	0.0843373	19.58	19.73	19.6	19.3	19.4	18.42	18.72	18.29	18.51	18.49	-1.04	0
C560_HUMAN	sp|Q99643|C560_HUMAN	Q99643	Succinate dehydrogenase cytochrome b560 subunit, mitochondrial OS=Homo sapiens OX=9606 GN=SDHC PE=1 SV=1	8	4	4	0.218935	20.97	21.08	21.05	20.72	21.12	21.04	20.99	21.1	21.03	21	0.04	0.57
DHSD_HUMAN	sp|O14521|DHSD_HUMAN	O14521	Succinate dehydrogenase [ubiquinone] cytochrome b small subunit, mitochondrial OS=Homo sapiens OX=9606 GN=SDHD PE=1 SV=1	2	2	2	0.0440252	18.79	18.52	18.66	18.27	18.63	18.56	18.58	18.36	18.36	18.55	-0.09	0.39
SDHA_HUMAN	sp|P31040|SDHA_HUMAN	P31040	Succinate dehydrogenase [ubiquinone] flavoprotein subunit, mitochondrial OS=Homo sapiens OX=9606 GN=SDHA PE=1 SV=2	47	28	27	0.524096	24.84	24.94	24.91	24.91	24.93	24.9	24.91	24.98	24.9	24.82	0	0.91
SDHF3_HUMAN	sp|Q9NRP4|SDHF3_HUMAN	Q9NRP4	Succinate dehydrogenase assembly factor 3, mitochondrial OS=Homo sapiens OX=9606 GN=SDHAF3 PE=1 SV=1	1	1	1	0.192	17.1	17	16.96	17.03	16.98	17.1	16.72	16.9	16.79	16.78	-0.16	0.06
SDHB_HUMAN	sp|P21912|SDHB_HUMAN	P21912	Succinate dehydrogenase [ubiquinone] iron-sulfur subunit, mitochondrial OS=Homo sapiens OX=9606 GN=SDHB PE=1 SV=3	26	16	16	0.475	22.79	22.71	22.74	22.75	22.74	22.91	22.89	22.95	22.93	22.89	0.17	0
Complex III
name	ref	accession	description	tp	up	um	coverage	log2 WT1	log2 WT2	log2 WT3	log2 WT4	log2 WT5	log2 KO1	log2 KO2	log2 KO3	log2 KO4	log2 KO5	log2 ratio KO:WT	pvalue KO:WT
QCR6_HUMAN	sp|P07919|QCR6_HUMAN	P07919	Cytochrome b-c1 complex subunit 6, mitochondrial OS=Homo sapiens OX=9606 GN=UQCRH PE=1 SV=2	5	3	1	0.571429	20.68	20.62	20.88	20.8	20.59	20.62	20.59	20.69	20.73	20.81	-0.02	0.73
QCR6L_HUMAN	sp|A0A096LP55|QCR6L_HUMAN	A0A096LP55	Cytochrome b-c1 complex subunit 6-like, mitochondrial OS=Homo sapiens OX=9606 GN=UQCRHL PE=3 SV=1	3	2	0	0.373626	20.32	20.26	20.56	20.43	20.26	20.36	20.28	20.43	20.45	20.49	0.04	0.6
QCR9_HUMAN	sp|Q9UDW1|QCR9_HUMAN	Q9UDW1	Cytochrome b-c1 complex subunit 9 OS=Homo sapiens OX=9606 GN=UQCR10 PE=1 SV=3	3	1	1	0.269841	21.04	20.95	20.87	20.79	21.05	21.28	21.32	21.32	21.57	21.49	0.45	0
QCR1_HUMAN	sp|P31930|QCR1_HUMAN	P31930	Cytochrome b-c1 complex subunit 1, mitochondrial OS=Homo sapiens OX=9606 GN=UQCRC1 PE=1 SV=3	51	19	19	0.427083	24.07	24.04	24.02	24.04	24.14	24.87	24.81	24.87	24.69	24.88	0.76	0
QCR2_HUMAN	sp|P22695|QCR2_HUMAN	P22695	Cytochrome b-c1 complex subunit 2, mitochondrial OS=Homo sapiens OX=9606 GN=UQCRC2 PE=1 SV=3	39	18	18	0.481236	23.76	23.67	23.69	23.7	23.78	24.57	24.62	24.52	24.59	24.62	0.86	0
UCRI_HUMAN	sp|P47985|UCRI_HUMAN	P47985	Cytochrome b-c1 complex subunit Rieske, mitochondrial OS=Homo sapiens OX=9606 GN=UQCRFS1 PE=1 SV=2	28	13	3	0.507299	23.26	23.27	23.21	23.23	23.27	24.2	24.2	24.23	24.28	24.21	0.98	0
UCRIL_HUMAN	sp|P0C7P4|UCRIL_HUMAN	P0C7P4	Putative cytochrome b-c1 complex subunit Rieske-like protein 1 OS=Homo sapiens OX=9606 GN=UQCRFS1P1 PE=5 SV=1	18	10	0	0.35689	23.09	23.07	23.02	23.03	23.08	24	24.01	24.03	24.09	24.01	0.97	0
QCR8_HUMAN	sp|O14949|QCR8_HUMAN	O14949	Cytochrome b-c1 complex subunit 8 OS=Homo sapiens OX=9606 GN=UQCRQ PE=1 SV=4	7	3	3	0.231707	22.65	22.58	22.35	22.54	22.64	24.14	24.06	24.05	24.07	24.01	1.51	0
QCR7_HUMAN	sp|P14927|QCR7_HUMAN	P14927	Cytochrome b-c1 complex subunit 7 OS=Homo sapiens OX=9606 GN=UQCRB PE=1 SV=2	14	8	8	0.540541	22.97	22.89	22.73	22.98	23.08	24.64	24.61	24.71	24.48	24.66	1.69	0
QCR10_HUMAN	sp|O14957|QCR10_HUMAN	O14957	Cytochrome b-c1 complex subunit 10 OS=Homo sapiens OX=9606 GN=UQCR11 PE=1 SV=1	3	1	1	0.214286	18.14	17.86	17.62	17.28	17.91	19.45	19.39	19.39	19.42	19.45	1.66	0
CYB_HUMAN	sp|P00156|CYB_HUMAN	P00156	Cytochrome b OS=Homo sapiens OX=9606 GN=MT-CYB PE=1 SV=2	1	1	1	0.0184211	16.82	16.61	16.83	17.46	17.38	18.84	19.21	18.99	19.41	19.12	2.1	0
CY1_HUMAN	sp|P08574|CY1_HUMAN	P08574	Cytochrome c1, heme protein, mitochondrial OS=Homo sapiens OX=9606 GN=CYC1 PE=1 SV=3	24	10	10	0.363077	23.35	23.54	23.39	23.47	23.34	23.55	23.53	23.6	23.42	23.52	0.1	0.06
UQCC2_HUMAN	sp|Q9BRT2|UQCC2_HUMAN	Q9BRT2	Ubiquinol-cytochrome-c reductase complex assembly factor 2 OS=Homo sapiens OX=9606 GN=UQCC2 PE=1 SV=1	5	4	3	0.333333	22.12	22.03	21.93	22.08	22.1	22.01	22.07	21.98	22.03	22.07	-0.02	0.58
UQCC3_HUMAN	sp|Q6UW78|UQCC3_HUMAN	Q6UW78	Ubiquinol-cytochrome-c reductase complex assembly factor 3 OS=Homo sapiens OX=9606 GN=UQCC3 PE=1 SV=2	3	2	2	0.322581	20.16	19.91	20.06	19.84	19.83	19.96	19.85	19.65	19.86	19.94	-0.11	0.24
UQCC1_HUMAN	sp|Q9NVA1|UQCC1_HUMAN	Q9NVA1	Ubiquinol-cytochrome-c reductase complex assembly factor 1 OS=Homo sapiens OX=9606 GN=UQCC1 PE=1 SV=3	6	4	4	0.133779	20.91	20.84	20.84	20.82	20.85	21.03	21.06	21.11	21.07	21.05	0.21	0
Complex IV
name	ref	accession	description	tp	up	um	coverage	log2 WT1	log2 WT2	log2 WT3	log2 WT4	log2 WT5	log2 KO1	log2 KO2	log2 KO3	log2 KO4	log2 KO5	log2 ratio KO:WT	pvalue KO:WT
COX15_HUMAN	sp|Q7KZN9|COX15_HUMAN	Q7KZN9	Cytochrome c oxidase assembly protein COX15 homolog OS=Homo sapiens OX=9606 GN=COX15 PE=1 SV=1	16	10	10	0.285366	21.37	21.46	21.4	21.37	21.37	21.26	21.19	21.2	21.18	21.1	-0.21	0
COX11_HUMAN	sp|Q9Y6N1|COX11_HUMAN	Q9Y6N1	Cytochrome c oxidase assembly protein COX11, mitochondrial OS=Homo sapiens OX=9606 GN=COX11 PE=1 SV=3	3	3	3	0.123188	13.09	12.92	12.89	12.98	13.24	12.42	13.02	13.63	13.81	13.49	0.25	0.36
COXM2_HUMAN	sp|Q9NRP2|COXM2_HUMAN	Q9NRP2	COX assembly mitochondrial protein 2 homolog OS=Homo sapiens OX=9606 GN=CMC2 PE=1 SV=1	1	1	1	0.0886076	14.77	14.6	14.74	14.9	14.68	13.99	14.54	14.2	14.04	13.9	-0.6	0
COX18_HUMAN	sp|Q8N8Q8|COX18_HUMAN	Q8N8Q8	Cytochrome c oxidase assembly protein COX18, mitochondrial OS=Homo sapiens OX=9606 GN=COX18 PE=1 SV=1	1	1	1	0.0510511	17.71	17.71	17.5	17.7	17.77	17.97	17.41	17.87	17.76	18.05	0.13	0.3
COX20_HUMAN	sp|Q5RI15|COX20_HUMAN	Q5RI15	Cytochrome c oxidase assembly protein COX20, mitochondrial OS=Homo sapiens OX=9606 GN=COX20 PE=1 SV=2	10	6	5	0.279661	21.95	21.96	22.03	22.02	21.95	21.85	21.84	21.89	21.94	21.88	-0.1	0
COX5A_HUMAN	sp|P20674|COX5A_HUMAN	P20674	Cytochrome c oxidase subunit 5A, mitochondrial OS=Homo sapiens OX=9606 GN=COX5A PE=1 SV=2	3	2	2	0.1	20.14	20.02	20.07	20.33	20.15	19.67	19.69	19.1	19.37	19.52	-0.67	0
COX41_HUMAN	sp|P13073|COX41_HUMAN	P13073	Cytochrome c oxidase subunit 4 isoform 1, mitochondrial OS=Homo sapiens OX=9606 GN=COX4I1 PE=1 SV=1	44	17	17	0.52071	25.59	25.55	25.61	25.62	25.55	25.63	25.62	25.65	25.62	25.66	0.05	0.02
COX10_HUMAN	sp|Q12887|COX10_HUMAN	Q12887	Protoheme IX farnesyltransferase, mitochondrial OS=Homo sapiens OX=9606 GN=COX10 PE=1 SV=3	8	6	3	0.137698	21.34	21.33	21.3	21.3	21.38	21.45	21.3	21.34	21.19	21.34	-0.01	0.9
COX19_HUMAN	sp|Q49B96|COX19_HUMAN	Q49B96	Cytochrome c oxidase assembly protein COX19 OS=Homo sapiens OX=9606 GN=COX19 PE=1 SV=1	2	1	1	0.111111	17.41	17.44	17.71	17.87	17.6	17.39	17.14	17.13	16.96	17.22	-0.44	0
COX7B_HUMAN	sp|P24311|COX7B_HUMAN	P24311	Cytochrome c oxidase subunit 7B, mitochondrial OS=Homo sapiens OX=9606 GN=COX7B PE=1 SV=2	1	1	1	0.0875	17.5	17.28	17.12	17.61	17.49	17.47	17.44	16.97	17.05	17.13	-0.19	0.2
COX16_HUMAN	sp|Q9P0S2|COX16_HUMAN	Q9P0S2	Cytochrome c oxidase assembly protein COX16 homolog, mitochondrial OS=Homo sapiens OX=9606 GN=COX16 PE=1 SV=1	1	1	1	0.0849057	15.3	15.47	15.29	15.24	14.84	15.01	15.06	14.74	15.01	15.16	-0.23	0.1
COX5B_HUMAN	sp|P10606|COX5B_HUMAN	P10606	Cytochrome c oxidase subunit 5B, mitochondrial OS=Homo sapiens OX=9606 GN=COX5B PE=1 SV=2	5	5	5	0.333333	21.19	21.08	21.27	21.26	21.23	21.61	21.77	21.71	21.52	21.57	0.43	0
COX6C_HUMAN	sp|P09669|COX6C_HUMAN	P09669	Cytochrome c oxidase subunit 6C OS=Homo sapiens OX=9606 GN=COX6C PE=1 SV=2	4	3	3	0.333333	21.92	21.95	22.03	22.14	22.07	22.92	22.97	22.91	22.81	23.03	0.9	0
COX7C_HUMAN	sp|P15954|COX7C_HUMAN	P15954	Cytochrome c oxidase subunit 7C, mitochondrial OS=Homo sapiens OX=9606 GN=COX7C PE=1 SV=1	5	3	2	0.365079	22.61	22.54	22.17	22.8	22.12	23.4	23.61	22.71	23.31	23.08	0.77	0
CX7A2_HUMAN	sp|P14406|CX7A2_HUMAN	P14406	Cytochrome c oxidase subunit 7A2, mitochondrial OS=Homo sapiens OX=9606 GN=COX7A2 PE=1 SV=1	5	3	3	0.301205	21.19	21.08	20.94	21.04	21.21	22.08	21.98	21.7	21.84	21.77	0.78	0
COX1_HUMAN	sp|P00395|COX1_HUMAN	P00395	Cytochrome c oxidase subunit 1 OS=Homo sapiens OX=9606 GN=MT-CO1 PE=1 SV=1	1	1	1	0.0331384	16.05	16.09	15.66	15.1	15.99	17.34	17.37	17.5	17.75	17.37	1.69	0
CX6A1_HUMAN	sp|P12074|CX6A1_HUMAN	P12074	Cytochrome c oxidase subunit 6A1, mitochondrial OS=Homo sapiens OX=9606 GN=COX6A1 PE=1 SV=4	2	1	1	0.266055	20.26	20.27	19.61	20.21	19.69	20.89	21.04	20.06	20.45	20.33	0.55	0.05
COX7R_HUMAN	sp|O14548|COX7R_HUMAN	O14548	Cytochrome c oxidase subunit 7A-related protein, mitochondrial OS=Homo sapiens OX=9606 GN=COX7A2L PE=1 SV=2	5	4	4	0.263158	20.15	20.17	20.07	20.26	20.27	21.46	21.47	21.58	21.58	21.5	1.33	0
COX2_HUMAN	sp|P00403|COX2_HUMAN	P00403	Cytochrome c oxidase subunit 2 OS=Homo sapiens OX=9606 GN=MT-CO2 PE=1 SV=1	18	6	6	0.246696	21.1	20.98	20.97	20.87	21.08	22.59	22.62	22.65	22.72	22.66	1.65	0
NDUA4_HUMAN	sp|O00483|NDUA4_HUMAN	O00483	Cytochrome c oxidase subunit NDUFA4 OS=Homo sapiens OX=9606 GN=NDUFA4 PE=1 SV=1	9	5	5	0.555556	21.91	21.77	21.78	21.9	21.97	23.11	23.11	23.07	23.11	23.01	1.22	0
Complex V
name	ref	accession	description	tp	up	um	coverage	log2 WT1	log2 WT2	log2 WT3	log2 WT4	log2 WT5	log2 KO1	log2 KO2	log2 KO3	log2 KO4	log2 KO5	log2 ratio KO:WT	pvalue KO:WT
ATP5H_HUMAN	sp|O75947|ATP5H_HUMAN	O75947	ATP synthase subunit d, mitochondrial OS=Homo sapiens OX=9606 GN=ATP5PD PE=1 SV=3	31	14	13	0.763975	24.4	24.6	24.3	24.62	24.33	23.97	24.02	23.8	23.77	23.91	-0.56	0
ATP5E_HUMAN	sp|P56381|ATP5E_HUMAN	P56381	ATP synthase subunit epsilon, mitochondrial OS=Homo sapiens OX=9606 GN=ATP5F1E PE=1 SV=2	2	2	0	0.294118	21.82	21.68	21.71	21.64	21.72	21.82	21.88	21.76	21.85	21.61	0.07	0.26
ATP5L_HUMAN	sp|O75964|ATP5L_HUMAN	O75964	ATP synthase subunit g, mitochondrial OS=Homo sapiens OX=9606 GN=ATP5MG PE=1 SV=3	9	4	3	0.330097	23.32	23.25	23.22	23.25	23.3	23.29	23.3	23.34	23.38	23.25	0.05	0.15
ATP5I_HUMAN	sp|P56385|ATP5I_HUMAN	P56385	ATP synthase subunit e, mitochondrial OS=Homo sapiens OX=9606 GN=ATP5ME PE=1 SV=2	19	5	5	0.623188	23.35	23.45	23.41	23.39	23.48	23.44	23.4	23.4	23.47	23.16	-0.04	0.47
ATP5J_HUMAN	sp|P18859|ATP5J_HUMAN	P18859	ATP synthase-coupling factor 6, mitochondrial OS=Homo sapiens OX=9606 GN=ATP5PF PE=1 SV=1	3	2	1	0.231481	19.69	19.42	19.35	19.28	19.52	20.17	19.91	20.21	19.89	19.58	0.5	0.01
ATP5S_HUMAN	sp|Q99766|ATP5S_HUMAN	Q99766	ATP synthase subunit s, mitochondrial OS=Homo sapiens OX=9606 GN=DMAC2L PE=1 SV=3	1	1	1	0.0511628	16.26	16.99	16.72	16.65	16.83	17.13	17.41	17.3	17.63	17.65	0.74	0
ATPD_HUMAN	sp|P30049|ATPD_HUMAN	P30049	ATP synthase subunit delta, mitochondrial OS=Homo sapiens OX=9606 GN=ATP5F1D PE=1 SV=2	3	2	2	0.119048	20.28	20.13	20.23	20.03	19.93	20.09	20.02	19.28	19.65	19.49	-0.41	0.04
ATPA_HUMAN	sp|P25705|ATPA_HUMAN	P25705	ATP synthase subunit alpha, mitochondrial OS=Homo sapiens OX=9606 GN=ATP5F1A PE=1 SV=1	152	39	39	0.629295	27.48	27.54	27.53	27.47	27.52	27.5	27.5	27.49	27.53	27.46	-0.01	0.59
ATPB_HUMAN	sp|P06576|ATPB_HUMAN	P06576	ATP synthase subunit beta, mitochondrial OS=Homo sapiens OX=9606 GN=ATP5F1B PE=1 SV=3	197	41	41	0.754253	27.33	27.4	27.4	27.34	27.41	27.33	27.33	27.39	27.42	27.35	-0.01	0.6
ATP5H_HUMAN	sp|O75947|ATP5H_HUMAN	O75947	ATP synthase subunit d, mitochondrial OS=Homo sapiens OX=9606 GN=ATP5PD PE=1 SV=3	31	14	13	0.763975	24.4	24.6	24.3	24.62	24.33	23.97	24.02	23.8	23.77	23.91	-0.56	0
AT5EL_HUMAN	sp|Q5VTU8|AT5EL_HUMAN	Q5VTU8	ATP synthase subunit epsilon-like protein, mitochondrial OS=Homo sapiens OX=9606 GN=ATP5F1EP2 PE=1 SV=1	2	2	0	0.294118	21.82	21.68	21.71	21.64	21.72	21.82	21.88	21.76	21.85	21.61	0.07	0.26
ATP5E_HUMAN	sp|P56381|ATP5E_HUMAN	P56381	ATP synthase subunit epsilon, mitochondrial OS=Homo sapiens OX=9606 GN=ATP5F1E PE=1 SV=2	2	2	0	0.294118	21.82	21.68	21.71	21.64	21.72	21.82	21.88	21.76	21.85	21.61	0.07	0.26
AT5F1_HUMAN	sp|P24539|AT5F1_HUMAN	P24539	ATP synthase F(0) complex subunit B1, mitochondrial OS=Homo sapiens OX=9606 GN=ATP5PB PE=1 SV=2	33	15	15	0.382812	23.46	23.54	23.53	23.42	23.53	23.56	23.57	23.6	23.53	23.5	0.06	0.08
ATP5L_HUMAN	sp|O75964|ATP5L_HUMAN	O75964	ATP synthase subunit g, mitochondrial OS=Homo sapiens OX=9606 GN=ATP5MG PE=1 SV=3	9	4	3	0.330097	23.32	23.25	23.22	23.25	23.3	23.29	23.3	23.34	23.38	23.25	0.05	0.15
ATPK_HUMAN	sp|P56134|ATPK_HUMAN	P56134	ATP synthase subunit f, mitochondrial OS=Homo sapiens OX=9606 GN=ATP5MF PE=1 SV=3	15	3	3	0.255319	22.61	22.71	22.75	22.58	22.6	22.71	22.7	22.67	22.68	22.66	0.03	0.39
ATPO_HUMAN	sp|P48047|ATPO_HUMAN	P48047	ATP synthase subunit O, mitochondrial OS=Homo sapiens OX=9606 GN=ATP5PO PE=1 SV=1	35	12	12	0.539906	25.36	25.41	25.32	25.34	25.32	25.37	25.39	25.36	25.38	25.33	0.02	0.39
ATP5I_HUMAN	sp|P56385|ATP5I_HUMAN	P56385	ATP synthase subunit e, mitochondrial OS=Homo sapiens OX=9606 GN=ATP5ME PE=1 SV=2	19	5	5	0.623188	23.35	23.45	23.41	23.39	23.48	23.44	23.4	23.4	23.47	23.16	-0.04	0.47
ATPG_HUMAN	sp|P36542|ATPG_HUMAN	P36542	ATP synthase subunit gamma, mitochondrial OS=Homo sapiens OX=9606 GN=ATP5F1C PE=1 SV=1	37	16	16	0.342282	25.23	25.29	25.3	25.15	25.22	25.27	25.31	25.21	25.29	25.24	0.03	0.45
ATP5J_HUMAN	sp|P18859|ATP5J_HUMAN	P18859	ATP synthase-coupling factor 6, mitochondrial OS=Homo sapiens OX=9606 GN=ATP5PF PE=1 SV=1	3	2	1	0.231481	19.69	19.42	19.35	19.28	19.52	20.17	19.91	20.21	19.89	19.58	0.5	0.01
ATP68_HUMAN	sp|P56378|ATP68_HUMAN	P56378	ATP synthase subunit ATP5MPL, mitochondrial OS=Homo sapiens OX=9606 GN=ATP5MPL PE=1 SV=1	3	3	3	0.327586	21.14	20.9	20.67	21.04	21.29	22.09	21.95	21.95	21.91	22.09	0.99	0
ATP6_HUMAN	sp|P00846|ATP6_HUMAN	P00846	ATP synthase subunit a OS=Homo sapiens OX=9606 GN=MT-ATP6 PE=1 SV=1	3	3	3	0.039823	16.17	16.05	16.05	16.09	16.53	17.68	17.82	17.74	17.74	17.54	1.53	0
AT5L2_HUMAN	sp|Q7Z4Y8|AT5L2_HUMAN	Q7Z4Y8	Putative ATP synthase subunit g 2, mitochondrial OS=Homo sapiens OX=9606 GN=ATP5MGL PE=5 SV=1	3	1	0	0.13	22.4	22.26	22.22	22.16	22.17	22.31	22.42	22.43	22.42	22.34	0.14	0.02
ATPF1_HUMAN	sp|Q5TC12|ATPF1_HUMAN	Q5TC12	ATP synthase mitochondrial F1 complex assembly factor 1 OS=Homo sapiens OX=9606 GN=ATPAF1 PE=1 SV=1	11	10	10	0.268293	21.12	21.08	21.1	20.95	21.05	21.24	21.21	21.29	21.3	21.26	0.2	0
ATPF2_HUMAN	sp|Q8N5M1|ATPF2_HUMAN	Q8N5M1	ATP synthase mitochondrial F1 complex assembly factor 2 OS=Homo sapiens OX=9606 GN=ATPAF2 PE=1 SV=1	2	2	2	0.0795848	16.98	16.83	16.82	16.81	16.74	16.93	16.92	16.84	16.98	17.06	0.11	0.07
Others
name	ref	accession	description	tp	up	um	coverage	log2 WT1	log2 WT2	log2 WT3	log2 WT4	log2 WT5	log2 KO1	log2 KO2	log2 KO3	log2 KO4	log2 KO5	log2 ratio KO:WT	pvalue KO:WT
VDAC1_HUMAN	sp|P21796|VDAC1_HUMAN	P21796	Voltage-dependent anion-selective channel protein 1 OS=Homo sapiens OX=9606 GN=VDAC1 PE=1 SV=2	67	26	26	0.816254	25.74	25.84	25.75	25.76	25.75	25.88	25.84	25.91	25.87	25.82	0.1	0.01
TOM20_HUMAN	sp|Q15388|TOM20_HUMAN	Q15388	Mitochondrial import receptor subunit TOM20 homolog OS=Homo sapiens OX=9606 GN=TOMM20 PE=1 SV=1	5	2	2	0.172414	20.76	20.71	20.96	20.85	20.82	20.69	20.77	20.66	20.84	20.84	-0.06	0.32
TOM40_HUMAN	sp|O96008|TOM40_HUMAN	O96008	Mitochondrial import receptor subunit TOM40 homolog OS=Homo sapiens OX=9606 GN=TOMM40 PE=1 SV=1	50	18	18	0.476454	24.65	24.68	24.67	24.63	24.62	24.75	24.76	24.78	24.82	24.78	0.13	0
TIM23_HUMAN	sp|O14925|TIM23_HUMAN	O14925	Mitochondrial import inner membrane translocase subunit Tim23 OS=Homo sapiens OX=9606 GN=TIMM23 PE=1 SV=1	14	9	1	0.535885	21.25	21.25	21.46	21.34	21.27	21.27	21.32	21.35	21.42	21.37	0.03	0.51
TCA Cycle
name	ref	accession	description	tp	up	um	coverage	log2 WT1	log2 WT2	log2 WT3	log2 WT4	log2 WT5	log2 KO1	log2 KO2	log2 KO3	log2 KO4	log2 KO5	log2 ratio KO:WT	pvalue KO:WT
SUCB2_HUMAN	sp|Q96I99|SUCB2_HUMAN	Q96I99	Succinate--CoA ligase [GDP-forming] subunit beta, mitochondrial OS=Homo sapiens OX=9606 GN=SUCLG2 PE=1 SV=2	42	26	26	0.5625	24.03	24.08	24.1	24.01	24.05	24.1	24.08	24.09	24.11	24.07	0.04	0.07
SUCA_HUMAN	sp|P53597|SUCA_HUMAN	P53597	Succinate--CoA ligase [ADP/GDP-forming] subunit alpha, mitochondrial OS=Homo sapiens OX=9606 GN=SUCLG1 PE=1 SV=4	33	12	12	0.320809	24.83	24.81	24.72	24.72	24.82	24.85	24.86	24.94	24.83	24.89	0.09	0.02
IDHP_HUMAN	sp|P48735|IDHP_HUMAN	P48735	Isocitrate dehydrogenase [NADP], mitochondrial OS=Homo sapiens OX=9606 GN=IDH2 PE=1 SV=2	16	14	12	0.338496	22.28	22.22	22.16	22.25	22.29	22.47	22.45	22.41	22.46	22.4	0.2	0
CISY_HUMAN	sp|O75390|CISY_HUMAN	O75390	Citrate synthase, mitochondrial OS=Homo sapiens OX=9606 GN=CS PE=1 SV=2	74	29	29	0.487124	26.2	26.26	26.14	26.14	26.21	26.55	26.55	26.54	26.54	26.52	0.35	0
NNTM_HUMAN	sp|Q13423|NNTM_HUMAN	Q13423	NAD(P) transhydrogenase, mitochondrial OS=Homo sapiens OX=9606 GN=NNT PE=1 SV=3	24	18	17	0.20442	22.31	22.42	22.4	22.45	22.47	22.5	22.49	22.4	22.46	22.51	0.06	0.1
ACON_HUMAN	sp|Q99798|ACON_HUMAN	Q99798	Aconitate hydratase, mitochondrial OS=Homo sapiens OX=9606 GN=ACO2 PE=1 SV=2	90	46	45	0.553846	26.16	26.02	25.88	25.9	26	26.06	26.02	26.05	26.02	26.01	0.04	0.47
FUMH_HUMAN	sp|P07954|FUMH_HUMAN	P07954	Fumarate hydratase, mitochondrial OS=Homo sapiens OX=9606 GN=FH PE=1 SV=3	78	30	30	0.578431	26.46	26.4	26.35	26.49	26.44	26.3	26.24	26.26	26.24	26.24	-0.17	0
IDH3B_HUMAN	sp|O43837|IDH3B_HUMAN	O43837	Isocitrate dehydrogenase [NAD] subunit beta, mitochondrial OS=Homo sapiens OX=9606 GN=IDH3B PE=1 SV=2	32	18	18	0.335065	23.08	23.18	23.19	23.2	23.15	23.26	23.27	23.27	23.31	23.37	0.14	0
IDH3A_HUMAN	sp|P50213|IDH3A_HUMAN	P50213	Isocitrate dehydrogenase [NAD] subunit alpha, mitochondrial OS=Homo sapiens OX=9606 GN=IDH3A PE=1 SV=1	43	17	17	0.39071	23.44	23.47	23.5	23.46	23.48	23.75	23.68	23.77	23.81	23.67	0.26	0
IDH3G_HUMAN	sp|P51553|IDH3G_HUMAN	P51553	Isocitrate dehydrogenase [NAD] subunit gamma, mitochondrial OS=Homo sapiens OX=9606 GN=IDH3G PE=1 SV=1	18	12	12	0.3257	21.95	22.13	22.07	21.96	21.96	22.44	22.49	22.41	22.53	22.46	0.45	0
SUCB1_HUMAN	sp|Q9P2R7|SUCB1_HUMAN	Q9P2R7	Succinate--CoA ligase [ADP-forming] subunit beta, mitochondrial OS=Homo sapiens OX=9606 GN=SUCLA2 PE=1 SV=3	25	19	19	0.514039	22.97	23.06	22.97	22.93	22.92	23.16	23.24	23.23	23.19	23.18	0.23	0
DLDH_HUMAN	sp|P09622|DLDH_HUMAN	P09622	Dihydrolipoyl dehydrogenase, mitochondrial OS=Homo sapiens OX=9606 GN=DLD PE=1 SV=2	51	24	24	0.428291	25.13	25.28	25.19	25.16	25.25	25.71	25.73	25.77	25.73	25.7	0.53	0
ODO1_HUMAN	sp|Q02218|ODO1_HUMAN	Q02218	2-oxoglutarate dehydrogenase, mitochondrial OS=Homo sapiens OX=9606 GN=OGDH PE=1 SV=3	44	33	26	0.41349	23.88	23.91	23.83	23.89	23.91	24.15	24.18	24.22	24.18	24.27	0.32	0
ODO2_HUMAN	sp|P36957|ODO2_HUMAN	P36957	Dihydrolipoyllysine-residue succinyltransferase component of 2-oxoglutarate dehydrogenase complex, mitochondrial OS=Homo sapiens OX=9606 GN=DLST PE=1 SV=4	32	15	15	0.282561	24.16	24.29	24.23	24.25	24.25	24.55	24.63	24.67	24.73	24.54	0.38	0
RT36_HUMAN	sp|P82909|RT36_HUMAN	P82909	28S ribosomal protein S36, mitochondrial OS=Homo sapiens OX=9606 GN=MRPS36 PE=1 SV=2	9	6	6	0.543689	20.26	20.2	20.33	20.37	20.36	20.59	20.43	20.52	20.59	20.38	0.2	0.01
TRAP1_HUMAN	sp|Q12931|TRAP1_HUMAN	Q12931	Heat shock protein 75 kDa, mitochondrial OS=Homo sapiens OX=9606 GN=TRAP1 PE=1 SV=3	90	43	43	0.53267	25.65	25.6	25.64	25.56	25.63	25.57	25.62	25.59	25.6	25.56	-0.03	0.18
SDHA_HUMAN	sp|P31040|SDHA_HUMAN	P31040	Succinate dehydrogenase [ubiquinone] flavoprotein subunit, mitochondrial OS=Homo sapiens OX=9606 GN=SDHA PE=1 SV=2	47	28	27	0.524096	24.84	24.94	24.91	24.91	24.93	24.9	24.91	24.98	24.9	24.82	0	0.91
SDHB_HUMAN	sp|P21912|SDHB_HUMAN	P21912	Succinate dehydrogenase [ubiquinone] iron-sulfur subunit, mitochondrial OS=Homo sapiens OX=9606 GN=SDHB PE=1 SV=3	26	16	16	0.475	22.79	22.71	22.74	22.75	22.74	22.91	22.89	22.95	22.93	22.89	0.17	0
DHSD_HUMAN	sp|O14521|DHSD_HUMAN	O14521	Succinate dehydrogenase [ubiquinone] cytochrome b small subunit, mitochondrial OS=Homo sapiens OX=9606 GN=SDHD PE=1 SV=1	2	2	2	0.0440252	18.79	18.52	18.66	18.27	18.63	18.56	18.58	18.36	18.36	18.55	-0.09	0.39
C560_HUMAN	sp|Q99643|C560_HUMAN	Q99643	Succinate dehydrogenase cytochrome b560 subunit, mitochondrial OS=Homo sapiens OX=9606 GN=SDHC PE=1 SV=1	8	4	4	0.218935	20.97	21.08	21.05	20.72	21.12	21.04	20.99	21.1	21.03	21	0.04	0.57
MDHM_HUMAN	sp|P40926|MDHM_HUMAN	P40926	Malate dehydrogenase, mitochondrial OS=Homo sapiens OX=9606 GN=MDH2 PE=1 SV=3	110	22	22	0.659763	27.58	27.6	27.58	27.55	27.6	27.68	27.67	27.71	27.63	27.67	0.09	0
SDHF3_HUMAN	sp|Q9NRP4|SDHF3_HUMAN	Q9NRP4	Succinate dehydrogenase assembly factor 3, mitochondrial OS=Homo sapiens OX=9606 GN=SDHAF3 PE=1 SV=1	1	1	1	0.192	17.1	17	16.96	17.03	16.98	17.1	16.72	16.9	16.79	16.78	-0.16	0.06
FRDA_HUMAN	sp|Q16595|FRDA_HUMAN	Q16595	Frataxin, mitochondrial OS=Homo sapiens OX=9606 GN=FXN PE=1 SV=2	5	4	4	0.204762	21.28	21.21	21.03	20.88	21.21	21.05	20.98	20.96	20.81	20.98	-0.17	0.08
SDHF2_HUMAN	sp|Q9NX18|SDHF2_HUMAN	Q9NX18	Succinate dehydrogenase assembly factor 2, mitochondrial OS=Homo sapiens OX=9606 GN=SDHAF2 PE=1 SV=1	2	2	2	0.0843373	19.58	19.73	19.6	19.3	19.4	18.42	18.72	18.29	18.51	18.49	-1.04	0
THIL_HUMAN	sp|P24752|THIL_HUMAN	P24752	Acetyl-CoA acetyltransferase, mitochondrial OS=Homo sapiens OX=9606 GN=ACAT1 PE=1 SV=1	67	30	30	0.555035	25.64	25.65	25.6	25.59	25.7	25.83	25.83	25.84	25.78	25.81	0.18	0
SIR3_HUMAN	sp|Q9NTG7|SIR3_HUMAN	Q9NTG7	NAD-dependent protein deacetylase sirtuin-3, mitochondrial OS=Homo sapiens OX=9606 GN=SIRT3 PE=1 SV=2	2	2	2	0.0526316	18.49	18.52	18.7	18.69	18.39	18.3	18.11	18.28	18.23	18.42	-0.29	0.01
ISCU_HUMAN	sp|Q9H1K1|ISCU_HUMAN	Q9H1K1	Iron-sulfur cluster assembly enzyme ISCU, mitochondrial OS=Homo sapiens OX=9606 GN=ISCU PE=1 SV=2	11	7	7	0.419162	21.12	21.1	21.16	21.08	21.12	21.14	21.11	21.1	20.97	21.02	-0.05	0.16
NFS1_HUMAN	sp|Q9Y697|NFS1_HUMAN	Q9Y697	Cysteine desulfurase, mitochondrial OS=Homo sapiens OX=9606 GN=NFS1 PE=1 SV=3	28	18	18	0.435449	22.97	22.97	22.93	22.95	22.93	23.12	22.96	23	23.08	23.02	0.09	0.02
LYRM4_HUMAN	sp|Q9HD34|LYRM4_HUMAN	Q9HD34	LYR motif-containing protein 4 OS=Homo sapiens OX=9606 GN=LYRM4 PE=1 SV=1	1	1	1	0.0879121	16.81	15.85	16.46	15.64	16.54	16.56	16.76	16.51	16.06	15.48	0.02	0.96
ISCA2_HUMAN	sp|Q86U28|ISCA2_HUMAN	Q86U28	Iron-sulfur cluster assembly 2 homolog, mitochondrial OS=Homo sapiens OX=9606 GN=ISCA2 PE=1 SV=2	6	5	5	0.38961	17.07	16.73	17.17	17.34	16.69	16.71	17.17	16.75	16.86	16.95	-0.11	0.48
ISCA1_HUMAN	sp|Q9BUE6|ISCA1_HUMAN	Q9BUE6	Iron-sulfur cluster assembly 1 homolog, mitochondrial OS=Homo sapiens OX=9606 GN=ISCA1 PE=1 SV=1	5	4	4	0.395349	19.22	19.28	19.29	19.19	19.23	19.21	19.32	18.98	19.32	19.17	-0.04	0.53
PYC_HUMAN	sp|P11498|PYC_HUMAN	P11498	Pyruvate carboxylase, mitochondrial OS=Homo sapiens OX=9606 GN=PC PE=1 SV=2	22	18	18	0.190153	21.08	21.04	21.04	20.89	21.02	21.12	21.16	21.21	21.15	21.19	0.15	0
ODPX_HUMAN	sp|O00330|ODPX_HUMAN	O00330	Pyruvate dehydrogenase protein X component, mitochondrial OS=Homo sapiens OX=9606 GN=PDHX PE=1 SV=3	17	10	10	0.215569	21.66	21.63	21.7	21.71	21.68	21.76	21.77	21.83	21.8	21.78	0.11	0
ODPAT_HUMAN	sp|P29803|ODPAT_HUMAN	P29803	Pyruvate dehydrogenase E1 component subunit alpha, testis-specific form, mitochondrial OS=Homo sapiens OX=9606 GN=PDHA2 PE=1 SV=1	13	6	0	0.139175	21.26	21.31	21.24	21.15	21.11	21.48	21.49	21.49	21.6	21.57	0.31	0
ODPA_HUMAN	sp|P08559|ODPA_HUMAN	P08559	Pyruvate dehydrogenase E1 component subunit alpha, somatic form, mitochondrial OS=Homo sapiens OX=9606 GN=PDHA1 PE=1 SV=3	42	24	19	0.55641	23.87	23.9	23.85	23.9	23.82	24.13	24.18	24.17	24.27	24.18	0.32	0
ODPB_HUMAN	sp|P11177|ODPB_HUMAN	P11177	Pyruvate dehydrogenase E1 component subunit beta, mitochondrial OS=Homo sapiens OX=9606 GN=PDHB PE=1 SV=3	42	17	17	0.454039	23.84	23.86	23.82	23.82	23.89	24.2	24.18	24.22	24.2	24.2	0.35	0
Top 100 Upregulated Proteins PGP-KO Cells Whole Proteome
name	ref	accession	description	tp	up	um	coverage	log2 WT1	log2 WT2	log2 WT3	log2 WT4	log2 WT5	log2 KO1	log2 KO2	log2 KO3	log2 KO4	log2 KO5	log2 ratio KO:WT	pvalue KO:WT
CCD80_HUMAN	sp|Q76M96|CCD80_HUMAN	Q76M96	Coiled-coil domain-containing protein 80 OS=Homo sapiens OX=9606 GN=CCDC80 PE=1 SV=1	7	6	6	0.0789474	18.17	18.41	18.36	18.56	18.37	19.44	19.32	19.37	19.41	19.35	1	0
NDUAD_HUMAN	sp|Q9P0J0|NDUAD_HUMAN	Q9P0J0	NADH dehydrogenase [ubiquinone] 1 alpha subcomplex subunit 13 OS=Homo sapiens OX=9606 GN=NDUFA13 PE=1 SV=3	18	10	10	0.5	21.46	21.43	21.36	21.48	21.56	22.4	22.45	22.57	22.51	22.47	1.02	0
PDIA2_HUMAN	sp|Q13087|PDIA2_HUMAN	Q13087	Protein disulfide-isomerase A2 OS=Homo sapiens OX=9606 GN=PDIA2 PE=1 SV=2	1	1	0	0.0114286	19.47	19.12	19.72	20.52	19.1	20.5	20.88	20.23	20.59	20.86	1.02	0.01
RT18A_HUMAN	sp|Q9NVS2|RT18A_HUMAN	Q9NVS2	39S ribosomal protein S18a, mitochondrial OS=Homo sapiens OX=9606 GN=MRPS18A PE=1 SV=1	12	7	7	0.367347	21.79	21.73	21.76	21.79	21.84	22.74	22.77	22.89	22.88	22.78	1.03	0
PLSL_HUMAN	sp|P13796|PLSL_HUMAN	P13796	Plastin-2 OS=Homo sapiens OX=9606 GN=LCP1 PE=1 SV=6	179	52	42	0.641148	26.85	26.82	26.74	26.78	26.87	27.86	27.82	27.88	27.79	27.89	1.03	0
S12A7_HUMAN	sp|Q9Y666|S12A7_HUMAN	Q9Y666	Solute carrier family 12 member 7 OS=Homo sapiens OX=9606 GN=SLC12A7 PE=1 SV=3	3	3	3	0.0323176	16.1	16.07	16.14	16.44	16.34	17.15	17.36	17.16	17.25	17.35	1.03	0
GPC4_HUMAN	sp|O75487|GPC4_HUMAN	O75487	Glypican-4 OS=Homo sapiens OX=9606 GN=GPC4 PE=1 SV=4	3	3	2	0.115108	18.19	18.43	18.22	18.2	18.2	19.11	19.24	19.33	19.35	19.39	1.03	0
ICT1_HUMAN	sp|Q14197|ICT1_HUMAN	Q14197	Peptidyl-tRNA hydrolase ICT1, mitochondrial OS=Homo sapiens OX=9606 GN=MRPL58 PE=1 SV=1	8	5	5	0.320388	19.07	19.07	19.36	19.04	18.96	20.14	20.08	20.1	20.2	20.18	1.04	0
NDUC1_HUMAN	sp|O43677|NDUC1_HUMAN	O43677	NADH dehydrogenase [ubiquinone] 1 subunit C1, mitochondrial OS=Homo sapiens OX=9606 GN=NDUFC1 PE=1 SV=1	1	1	1	0.131579	13.96	14.47	13.9	13.42	13.66	15.22	14.66	14.76	14.97	15.01	1.04	0
NDUB9_HUMAN	sp|Q9Y6M9|NDUB9_HUMAN	Q9Y6M9	NADH dehydrogenase [ubiquinone] 1 beta subcomplex subunit 9 OS=Homo sapiens OX=9606 GN=NDUFB9 PE=1 SV=3	9	6	6	0.413408	19.61	19.58	19.27	19.65	19.7	20.53	20.52	20.68	20.73	20.55	1.04	0
RM04_HUMAN	sp|Q9BYD3|RM04_HUMAN	Q9BYD3	39S ribosomal protein L4, mitochondrial OS=Homo sapiens OX=9606 GN=MRPL4 PE=1 SV=1	15	9	9	0.353698	22.08	22.03	22.12	21.87	22.09	23	23.06	23.12	23.09	23.14	1.04	0
STP2_HUMAN	sp|Q05952|STP2_HUMAN	Q05952	Nuclear transition protein 2 OS=Homo sapiens OX=9606 GN=TNP2 PE=1 SV=1	1	1	0	0.0362319	17.45	17.19	16.98	18.32	17.02	18.75	18.62	17.73	18.43	18.73	1.06	0.01
ABCB9_HUMAN	sp|Q9NP78|ABCB9_HUMAN	Q9NP78	ATP-binding cassette sub-family B member 9 OS=Homo sapiens OX=9606 GN=ABCB9 PE=1 SV=1	1	1	0	0.00652741	17.45	17.19	16.98	18.32	17.02	18.75	18.62	17.73	18.43	18.73	1.06	0.01
NDUAB_HUMAN	sp|Q86Y39|NDUAB_HUMAN	Q86Y39	NADH dehydrogenase [ubiquinone] 1 alpha subcomplex subunit 11 OS=Homo sapiens OX=9606 GN=NDUFA11 PE=1 SV=3	7	5	5	0.574468	20.99	20.96	20.89	20.87	20.99	21.99	22	21.92	21.97	22.13	1.06	0
CSEN_HUMAN	sp|Q9Y2W7|CSEN_HUMAN	Q9Y2W7	Calsenilin OS=Homo sapiens OX=9606 GN=KCNIP3 PE=1 SV=1	1	1	0	0.0234375	20.24	20.3	20.7	21.95	20.03	21.45	22.08	20.77	21.73	22.52	1.07	0.05
RM02_HUMAN	sp|Q5T653|RM02_HUMAN	Q5T653	39S ribosomal protein L2, mitochondrial OS=Homo sapiens OX=9606 GN=MRPL2 PE=1 SV=2	11	6	6	0.262295	20.13	20.1	20.12	19.99	20.16	21.19	21.16	21.23	21.08	21.21	1.08	0
NDUV1_HUMAN	sp|P49821|NDUV1_HUMAN	P49821	NADH dehydrogenase [ubiquinone] flavoprotein 1, mitochondrial OS=Homo sapiens OX=9606 GN=NDUFV1 PE=1 SV=4	27	17	16	0.493534	22.03	22.18	22.06	22.1	22	23.11	23.13	23.11	23.27	23.14	1.08	0
K1C24_HUMAN	sp|Q2M2I5|K1C24_HUMAN	Q2M2I5	Keratin, type I cytoskeletal 24 OS=Homo sapiens OX=9606 GN=KRT24 PE=1 SV=1	1	1	0	0.0209524	15.48	15.84	15.7	16	15.03	16.11	16.02	17.57	15.76	18.06	1.1	0.06
NDUB4_HUMAN	sp|O95168|NDUB4_HUMAN	O95168	NADH dehydrogenase [ubiquinone] 1 beta subcomplex subunit 4 OS=Homo sapiens OX=9606 GN=NDUFB4 PE=1 SV=3	8	5	5	0.465116	20.26	20.51	20.53	20.68	20.41	21.57	21.58	21.6	21.62	21.56	1.11	0
SC11B_HUMAN	sp|P0C7V7|SC11B_HUMAN	P0C7V7	Putative signal peptidase complex catalytic subunit SEC11B OS=Homo sapiens OX=9606 GN=SEC11B PE=5 SV=1	1	1	0	0.0542169	14.62	14.99	15.07	16.26	14.05	16.29	16.38	15.3	16.17	16.41	1.11	0.03
TRIM9_HUMAN	sp|Q9C026|TRIM9_HUMAN	Q9C026	E3 ubiquitin-protein ligase TRIM9 OS=Homo sapiens OX=9606 GN=TRIM9 PE=1 SV=1	1	1	0	0.0084507	16.31	16.45	16.6	17.38	16.14	17.7	17.99	17.07	17.62	18.11	1.12	0
RM35_HUMAN	sp|Q9NZE8|RM35_HUMAN	Q9NZE8	39S ribosomal protein L35, mitochondrial OS=Homo sapiens OX=9606 GN=MRPL35 PE=1 SV=3	4	3	3	0.12766	18.7	19.03	18.77	18.89	18.85	19.98	19.88	19.93	19.95	20.1	1.12	0
RM13_HUMAN	sp|Q9BYD1|RM13_HUMAN	Q9BYD1	39S ribosomal protein L13, mitochondrial OS=Homo sapiens OX=9606 GN=MRPL13 PE=1 SV=1	9	7	7	0.370787	19.6	19.52	19.51	19.62	19.65	20.7	20.68	20.69	20.67	20.77	1.12	0
NRIP3_HUMAN	sp|Q9NQ35|NRIP3_HUMAN	Q9NQ35	Nuclear receptor-interacting protein 3 OS=Homo sapiens OX=9606 GN=NRIP3 PE=1 SV=1	3	3	3	0.26556	17.77	17.68	17.79	17.58	17.52	18.83	18.61	18.84	18.89	18.82	1.13	0
RAB38_HUMAN	sp|P57729|RAB38_HUMAN	P57729	Ras-related protein Rab-38 OS=Homo sapiens OX=9606 GN=RAB38 PE=1 SV=1	2	2	0	0.07109	19.35	19.3	19.68	20.25	19.12	20.59	20.8	20.11	20.76	21.11	1.14	0
NDUS1_HUMAN	sp|P28331|NDUS1_HUMAN	P28331	NADH-ubiquinone oxidoreductase 75 kDa subunit, mitochondrial OS=Homo sapiens OX=9606 GN=NDUFS1 PE=1 SV=3	58	34	34	0.519945	23.31	23.35	23.21	23.24	23.33	24.38	24.41	24.47	24.49	24.41	1.14	0
NDUAA_HUMAN	sp|O95299|NDUAA_HUMAN	O95299	NADH dehydrogenase [ubiquinone] 1 alpha subcomplex subunit 10, mitochondrial OS=Homo sapiens OX=9606 GN=NDUFA10 PE=1 SV=1	22	15	15	0.321127	22.32	22.3	22.16	22.22	22.28	23.36	23.4	23.43	23.44	23.37	1.14	0
CD70_HUMAN	sp|P32970|CD70_HUMAN	P32970	CD70 antigen OS=Homo sapiens OX=9606 GN=CD70 PE=1 SV=2	1	1	1	0.0569948	17.15	16.83	17.19	17.54	17.1	18.17	18.26	18.31	18.44	18.36	1.15	0
VCY1_HUMAN	sp|O14598|VCY1_HUMAN	O14598	Testis-specific basic protein Y 1 OS=Homo sapiens OX=9606 GN=VCY PE=2 SV=1	2	1	1	0.088	16.81	16.6	16.71	17.13	16.55	18.12	17.99	17.7	17.88	17.87	1.15	0
K1C13_HUMAN	sp|P13646|K1C13_HUMAN	P13646	Keratin, type I cytoskeletal 13 OS=Homo sapiens OX=9606 GN=KRT13 PE=1 SV=4	2	2	0	0.0262009	17.66	18.1	17.74	18.16	17.68	18.24	18.22	19.99	18.08	20.57	1.15	0.06
K1C27_HUMAN	sp|Q7Z3Y8|K1C27_HUMAN	Q7Z3Y8	Keratin, type I cytoskeletal 27 OS=Homo sapiens OX=9606 GN=KRT27 PE=1 SV=2	3	3	0	0.0457516	18.06	18.52	18.07	18.49	18.28	18.66	18.59	20.48	18.46	21	1.15	0.07
RCN3_HUMAN	sp|Q96D15|RCN3_HUMAN	Q96D15	Reticulocalbin-3 OS=Homo sapiens OX=9606 GN=RCN3 PE=1 SV=1	7	5	5	0.256098	18.55	18.53	18.5	18.3	18.23	19.45	19.48	19.63	19.7	19.63	1.16	0
MYO1G_HUMAN	sp|B0I1T2|MYO1G_HUMAN	B0I1T2	Unconventional myosin-Ig OS=Homo sapiens OX=9606 GN=MYO1G PE=1 SV=2	2	2	0	0.0127701	19.31	19.24	19.6	20.21	19.04	20.55	20.76	20.07	20.74	21.11	1.16	0
MYO1D_HUMAN	sp|O94832|MYO1D_HUMAN	O94832	Unconventional myosin-Id OS=Homo sapiens OX=9606 GN=MYO1D PE=1 SV=2	2	2	0	0.0129225	19.31	19.24	19.6	20.21	19.04	20.55	20.76	20.07	20.74	21.11	1.16	0
PP4P2_HUMAN	sp|Q8N4L2|PP4P2_HUMAN	Q8N4L2	Type 2 phosphatidylinositol 4,5-bisphosphate 4-phosphatase OS=Homo sapiens OX=9606 GN=PIP4P2 PE=1 SV=1	2	2	2	0.136187	15.77	15.59	15.89	16.77	15.42	16.91	17.33	16.45	17.06	17.58	1.18	0
K1C26_HUMAN	sp|Q7Z3Y9|K1C26_HUMAN	Q7Z3Y9	Keratin, type I cytoskeletal 26 OS=Homo sapiens OX=9606 GN=KRT26 PE=1 SV=2	1	1	0	0.0192308	16.02	16.51	15.77	16.22	16.75	16.69	16.46	18.68	16.32	19.05	1.19	0.09
GL8D1_HUMAN	sp|Q68CQ7|GL8D1_HUMAN	Q68CQ7	Glycosyltransferase 8 domain-containing protein 1 OS=Homo sapiens OX=9606 GN=GLT8D1 PE=1 SV=2	5	4	4	0.167116	18.69	18.83	18.66	18.68	18.65	19.93	19.89	19.8	19.89	19.96	1.19	0
RAD50_HUMAN	sp|Q92878|RAD50_HUMAN	Q92878	DNA repair protein RAD50 OS=Homo sapiens OX=9606 GN=RAD50 PE=1 SV=1	3	3	3	0.0289634	16.55	16.43	16.23	16.33	16.26	17.59	17.45	17.54	17.53	17.68	1.2	0
RM51_HUMAN	sp|Q4U2R6|RM51_HUMAN	Q4U2R6	39S ribosomal protein L51, mitochondrial OS=Homo sapiens OX=9606 GN=MRPL51 PE=1 SV=1	4	4	4	0.28125	19.76	19.54	19.57	19.84	19.9	20.89	20.85	20.82	21.14	20.96	1.21	0
RT63_HUMAN	sp|Q9BQC6|RT63_HUMAN	Q9BQC6	Ribosomal protein 63, mitochondrial OS=Homo sapiens OX=9606 GN=MRPL57 PE=1 SV=1	2	1	1	0.127451	20.2	20.13	20.2	20.01	19.96	21.19	21.36	21.33	21.25	21.45	1.21	0
NDUA4_HUMAN	sp|O00483|NDUA4_HUMAN	O00483	Cytochrome c oxidase subunit NDUFA4 OS=Homo sapiens OX=9606 GN=NDUFA4 PE=1 SV=1	9	5	5	0.555556	21.91	21.77	21.78	21.9	21.97	23.11	23.11	23.07	23.11	23.01	1.22	0
DHB2_HUMAN	sp|P37059|DHB2_HUMAN	P37059	Estradiol 17-beta-dehydrogenase 2 OS=Homo sapiens OX=9606 GN=HSD17B2 PE=1 SV=1	1	1	1	0.0258398	14.92	14.77	15.25	15.1	15	16.33	16.1	16.35	16.23	16.21	1.24	0
ZBT24_HUMAN	sp|O43167|ZBT24_HUMAN	O43167	Zinc finger and BTB domain-containing protein 24 OS=Homo sapiens OX=9606 GN=ZBTB24 PE=1 SV=2	1	1	0	0.0071736	17.45	17.2	17.74	19.01	16.84	18.93	19.15	18.18	18.91	19.26	1.24	0.02
KPTN_HUMAN	sp|Q9Y664|KPTN_HUMAN	Q9Y664	KICSTOR complex protein kaptin OS=Homo sapiens OX=9606 GN=KPTN PE=1 SV=2	2	2	1	0.0366972	19.18	19.13	19.52	20.15	18.86	20.52	20.74	20.02	20.69	21.07	1.24	0
GTDC1_HUMAN	sp|Q4AE62|GTDC1_HUMAN	Q4AE62	Glycosyltransferase-like domain-containing protein 1 OS=Homo sapiens OX=9606 GN=GTDC1 PE=2 SV=1	2	2	1	0.0567686	19.18	19.15	19.52	20.15	18.85	20.52	20.74	20.03	20.7	21.07	1.24	0
RT30_HUMAN	sp|Q9NP92|RT30_HUMAN	Q9NP92	39S ribosomal protein S30, mitochondrial OS=Homo sapiens OX=9606 GN=MRPS30 PE=1 SV=2	9	7	7	0.264237	20.02	19.96	19.9	19.91	19.94	21.11	21.12	21.27	21.23	21.22	1.24	0
ZN229_HUMAN	sp|Q9UJW7|ZN229_HUMAN	Q9UJW7	Zinc finger protein 229 OS=Homo sapiens OX=9606 GN=ZNF229 PE=1 SV=3	1	1	0	0.00484848	19.16	19.12	19.5	20.14	18.83	20.51	20.74	20.02	20.69	21.06	1.25	0
TF2AY_HUMAN	sp|Q9UNN4|TF2AY_HUMAN	Q9UNN4	TFIIA-alpha and beta-like factor OS=Homo sapiens OX=9606 GN=GTF2A1L PE=1 SV=2	1	1	0	0.0083682	19.16	19.12	19.5	20.14	18.83	20.51	20.74	20.02	20.69	21.06	1.25	0
ZBTB5_HUMAN	sp|O15062|ZBTB5_HUMAN	O15062	Zinc finger and BTB domain-containing protein 5 OS=Homo sapiens OX=9606 GN=ZBTB5 PE=1 SV=1	1	1	0	0.00590842	19.16	19.12	19.5	20.14	18.83	20.51	20.74	20.02	20.69	21.06	1.25	0
PKHD1_HUMAN	sp|P08F94|PKHD1_HUMAN	P08F94	Fibrocystin OS=Homo sapiens OX=9606 GN=PKHD1 PE=1 SV=1	1	1	0	0.000981836	19.16	19.12	19.5	20.14	18.83	20.51	20.74	20.02	20.69	21.06	1.25	0
ZN311_HUMAN	sp|Q5JNZ3|ZN311_HUMAN	Q5JNZ3	Zinc finger protein 311 OS=Homo sapiens OX=9606 GN=ZNF311 PE=2 SV=2	1	1	0	0.00600601	19.16	19.12	19.5	20.14	18.83	20.51	20.74	20.02	20.69	21.06	1.25	0
VGFR1_HUMAN	sp|P17948|VGFR1_HUMAN	P17948	Vascular endothelial growth factor receptor 1 OS=Homo sapiens OX=9606 GN=FLT1 PE=1 SV=2	1	1	0	0.00298954	19.16	19.12	19.5	20.14	18.83	20.51	20.74	20.02	20.69	21.06	1.25	0
ITIH5_HUMAN	sp|Q86UX2|ITIH5_HUMAN	Q86UX2	Inter-alpha-trypsin inhibitor heavy chain H5 OS=Homo sapiens OX=9606 GN=ITIH5 PE=2 SV=2	1	1	0	0.00424628	19.16	19.12	19.5	20.14	18.83	20.51	20.74	20.02	20.69	21.06	1.25	0
INAR1_HUMAN	sp|P17181|INAR1_HUMAN	P17181	Interferon alpha/beta receptor 1 OS=Homo sapiens OX=9606 GN=IFNAR1 PE=1 SV=3	1	1	0	0.00718133	19.16	19.12	19.5	20.14	18.83	20.51	20.74	20.02	20.69	21.06	1.25	0
GBRR2_HUMAN	sp|P28476|GBRR2_HUMAN	P28476	Gamma-aminobutyric acid receptor subunit rho-2 OS=Homo sapiens OX=9606 GN=GABRR2 PE=2 SV=5	1	1	0	0.00860215	19.16	19.12	19.5	20.14	18.83	20.51	20.74	20.02	20.69	21.06	1.25	0
I12R2_HUMAN	sp|Q99665|I12R2_HUMAN	Q99665	Interleukin-12 receptor subunit beta-2 OS=Homo sapiens OX=9606 GN=IL12RB2 PE=1 SV=1	1	1	0	0.00464037	19.16	19.12	19.5	20.14	18.83	20.51	20.74	20.02	20.69	21.06	1.25	0
NDUS5_HUMAN	sp|O43920|NDUS5_HUMAN	O43920	NADH dehydrogenase [ubiquinone] iron-sulfur protein 5 OS=Homo sapiens OX=9606 GN=NDUFS5 PE=1 SV=3	10	5	5	0.396226	20.5	20.46	20.44	20.38	20.4	21.58	21.71	21.66	21.76	21.74	1.26	0
RM22_HUMAN	sp|Q9NWU5|RM22_HUMAN	Q9NWU5	39S ribosomal protein L22, mitochondrial OS=Homo sapiens OX=9606 GN=MRPL22 PE=1 SV=1	15	10	10	0.407767	21	20.96	21.05	20.78	20.97	22.21	22.19	22.24	22.17	22.31	1.28	0
ARMX1_HUMAN	sp|Q9P291|ARMX1_HUMAN	Q9P291	Armadillo repeat-containing X-linked protein 1 OS=Homo sapiens OX=9606 GN=ARMCX1 PE=1 SV=1	3	2	2	0.0883002	18.14	18.23	17.97	17.83	18.04	19.35	19.2	19.43	19.26	19.36	1.28	0
ESM1_HUMAN	sp|Q9NQ30|ESM1_HUMAN	Q9NQ30	Endothelial cell-specific molecule 1 OS=Homo sapiens OX=9606 GN=ESM1 PE=1 SV=2	5	4	4	0.222826	17.14	17.02	17.12	17.06	17.23	18.39	18.38	18.38	18.4	18.45	1.29	0
RM37_HUMAN	sp|Q9BZE1|RM37_HUMAN	Q9BZE1	39S ribosomal protein L37, mitochondrial OS=Homo sapiens OX=9606 GN=MRPL37 PE=1 SV=2	20	14	14	0.432624	21.86	21.85	21.69	21.7	21.91	23.1	23.05	23.17	23.06	23.12	1.3	0
CING_HUMAN	sp|Q9P2M7|CING_HUMAN	Q9P2M7	Cingulin OS=Homo sapiens OX=9606 GN=CGN PE=1 SV=2	4	4	4	0.031746	14.59	15.47	14.44	15.09	14.51	14.67	16.44	16.96	15.8	16.76	1.3	0.02
AK1C2_HUMAN	sp|P52895|AK1C2_HUMAN	P52895	Aldo-keto reductase family 1 member C2 OS=Homo sapiens OX=9606 GN=AKR1C2 PE=1 SV=3	4	2	0	0.130031	16.25	16.36	15.72	15.97	16.3	17.48	17.4	17.37	17.45	17.47	1.31	0
DCBD1_HUMAN	sp|Q8N8Z6|DCBD1_HUMAN	Q8N8Z6	Discoidin, CUB and LCCL domain-containing protein 1 OS=Homo sapiens OX=9606 GN=DCBLD1 PE=1 SV=2	1	1	1	0.00839161	17.37	17.75	17.73	17.9	17.51	18.83	18.9	19.06	19.18	18.88	1.32	0
RM16_HUMAN	sp|Q9NX20|RM16_HUMAN	Q9NX20	39S ribosomal protein L16, mitochondrial OS=Homo sapiens OX=9606 GN=MRPL16 PE=1 SV=1	9	7	7	0.318725	21.56	21.5	21.43	21.57	21.58	22.87	22.81	22.82	22.86	22.91	1.32	0
COX7R_HUMAN	sp|O14548|COX7R_HUMAN	O14548	Cytochrome c oxidase subunit 7A-related protein, mitochondrial OS=Homo sapiens OX=9606 GN=COX7A2L PE=1 SV=2	5	4	4	0.263158	20.15	20.17	20.07	20.26	20.27	21.46	21.47	21.58	21.58	21.5	1.33	0
NDK3_HUMAN	sp|Q13232|NDK3_HUMAN	Q13232	Nucleoside diphosphate kinase 3 OS=Homo sapiens OX=9606 GN=NME3 PE=1 SV=2	1	1	1	0.0414201	14.98	14.82	14.84	15.14	14.92	16.37	16.31	16.23	16.32	16.21	1.35	0
NU5M_HUMAN	sp|P03915|NU5M_HUMAN	P03915	NADH-ubiquinone oxidoreductase chain 5 OS=Homo sapiens OX=9606 GN=MT-ND5 PE=1 SV=2	2	2	2	0.0580431	17.58	17.78	17.61	17.76	17.86	19.06	19.01	18.99	19.23	19.11	1.37	0
NDUB7_HUMAN	sp|P17568|NDUB7_HUMAN	P17568	NADH dehydrogenase [ubiquinone] 1 beta subcomplex subunit 7 OS=Homo sapiens OX=9606 GN=NDUFB7 PE=1 SV=4	14	7	7	0.591241	21.73	21.64	21.52	21.58	21.68	23.03	23	22.97	23.03	22.98	1.38	0
KCRB_HUMAN	sp|P12277|KCRB_HUMAN	P12277	Creatine kinase B-type OS=Homo sapiens OX=9606 GN=CKB PE=1 SV=1	2	1	0	0.0419948	17.64	17.62	17.17	17.56	17.53	18.92	18.83	18.99	18.89	18.91	1.4	0
NU4M_HUMAN	sp|P03905|NU4M_HUMAN	P03905	NADH-ubiquinone oxidoreductase chain 4 OS=Homo sapiens OX=9606 GN=MT-ND4 PE=1 SV=1	2	1	1	0.0217865	18.79	18.83	18.8	18.56	18.79	20.22	20.13	20.06	20.17	20.3	1.42	0
KCRU_HUMAN	sp|P12532|KCRU_HUMAN	P12532	Creatine kinase U-type, mitochondrial OS=Homo sapiens OX=9606 GN=CKMT1A PE=1 SV=1	15	11	8	0.354916	20.56	20.62	20.47	20.65	20.59	22.01	21.98	22.06	22.02	21.99	1.44	0
RM30_HUMAN	sp|Q8TCC3|RM30_HUMAN	Q8TCC3	39S ribosomal protein L30, mitochondrial OS=Homo sapiens OX=9606 GN=MRPL30 PE=1 SV=1	6	4	4	0.31677	20.39	20.4	20.42	20.59	20.62	21.99	21.83	22.05	21.96	21.91	1.47	0
AK1C4_HUMAN	sp|P17516|AK1C4_HUMAN	P17516	Aldo-keto reductase family 1 member C4 OS=Homo sapiens OX=9606 GN=AKR1C4 PE=1 SV=3	5	3	0	0.167183	18.87	18.86	18.54	18.78	18.87	20.36	20.32	20.27	20.23	20.15	1.48	0
AK1C3_HUMAN	sp|P42330|AK1C3_HUMAN	P42330	Aldo-keto reductase family 1 member C3 OS=Homo sapiens OX=9606 GN=AKR1C3 PE=1 SV=4	5	3	0	0.167183	18.87	18.86	18.54	18.78	18.87	20.36	20.32	20.27	20.23	20.15	1.48	0
NU2M_HUMAN	sp|P03891|NU2M_HUMAN	P03891	NADH-ubiquinone oxidoreductase chain 2 OS=Homo sapiens OX=9606 GN=MT-ND2 PE=1 SV=2	2	1	1	0.0259366	18.47	18.28	18.31	17.86	18.59	19.59	19.78	19.84	19.89	19.83	1.48	0
K1C10_HUMAN	sp|P13645|K1C10_HUMAN	P13645	Keratin, type I cytoskeletal 10 OS=Homo sapiens OX=9606 GN=KRT10 PE=1 SV=6	29	17	14	0.344178	20.52	21	20.2	20.78	20.33	21.31	21	23.37	20.77	23.92	1.51	0.05
PP14C_HUMAN	sp|Q8TAE6|PP14C_HUMAN	Q8TAE6	Protein phosphatase 1 regulatory subunit 14C OS=Homo sapiens OX=9606 GN=PPP1R14C PE=1 SV=3	1	1	1	0.230303	11.34	11.03	10.38	10.65	11.22	12.09	12.55	12.44	12.88	12.22	1.51	0
QCR8_HUMAN	sp|O14949|QCR8_HUMAN	O14949	Cytochrome b-c1 complex subunit 8 OS=Homo sapiens OX=9606 GN=UQCRQ PE=1 SV=4	7	3	3	0.231707	22.65	22.58	22.35	22.54	22.64	24.14	24.06	24.05	24.07	24.01	1.51	0
AK1C1_HUMAN	sp|Q04828|AK1C1_HUMAN	Q04828	Aldo-keto reductase family 1 member C1 OS=Homo sapiens OX=9606 GN=AKR1C1 PE=1 SV=1	5	3	0	0.167183	18.65	18.64	18.25	18.48	18.7	20.12	20.15	20.09	20.05	19.94	1.53	0
ATP6_HUMAN	sp|P00846|ATP6_HUMAN	P00846	ATP synthase subunit a OS=Homo sapiens OX=9606 GN=MT-ATP6 PE=1 SV=1	3	3	3	0.039823	16.17	16.05	16.05	16.09	16.53	17.68	17.82	17.74	17.74	17.54	1.53	0
KCRS_HUMAN	sp|P17540|KCRS_HUMAN	P17540	Creatine kinase S-type, mitochondrial OS=Homo sapiens OX=9606 GN=CKMT2 PE=1 SV=2	3	2	0	0.0548926	19.02	18.9	18.7	18.95	18.93	20.49	20.47	20.54	20.49	20.45	1.59	0
COX2_HUMAN	sp|P00403|COX2_HUMAN	P00403	Cytochrome c oxidase subunit 2 OS=Homo sapiens OX=9606 GN=MT-CO2 PE=1 SV=1	18	6	6	0.246696	21.1	20.98	20.97	20.87	21.08	22.59	22.62	22.65	22.72	22.66	1.65	0
NDUS4_HUMAN	sp|O43181|NDUS4_HUMAN	O43181	NADH dehydrogenase [ubiquinone] iron-sulfur protein 4, mitochondrial OS=Homo sapiens OX=9606 GN=NDUFS4 PE=1 SV=1	7	4	4	0.257143	18.75	18.86	18.59	18.63	18.79	20.45	20.4	20.44	20.16	20.41	1.65	0
NDUAC_HUMAN	sp|Q9UI09|NDUAC_HUMAN	Q9UI09	NADH dehydrogenase [ubiquinone] 1 alpha subcomplex subunit 12 OS=Homo sapiens OX=9606 GN=NDUFA12 PE=1 SV=1	6	6	6	0.462069	19.96	20.05	19.85	20.01	20.06	21.6	21.61	21.61	21.71	21.65	1.65	0
QCR10_HUMAN	sp|O14957|QCR10_HUMAN	O14957	Cytochrome b-c1 complex subunit 10 OS=Homo sapiens OX=9606 GN=UQCR11 PE=1 SV=1	3	1	1	0.214286	18.14	17.86	17.62	17.28	17.91	19.45	19.39	19.39	19.42	19.45	1.66	0
COX1_HUMAN	sp|P00395|COX1_HUMAN	P00395	Cytochrome c oxidase subunit 1 OS=Homo sapiens OX=9606 GN=MT-CO1 PE=1 SV=1	1	1	1	0.0331384	16.05	16.09	15.66	15.1	15.99	17.34	17.37	17.5	17.75	17.37	1.69	0
QCR7_HUMAN	sp|P14927|QCR7_HUMAN	P14927	Cytochrome b-c1 complex subunit 7 OS=Homo sapiens OX=9606 GN=UQCRB PE=1 SV=2	14	8	8	0.540541	22.97	22.89	22.73	22.98	23.08	24.64	24.61	24.71	24.48	24.66	1.69	0
TIAM1_HUMAN	sp|Q13009|TIAM1_HUMAN	Q13009	T-lymphoma invasion and metastasis-inducing protein 1 OS=Homo sapiens OX=9606 GN=TIAM1 PE=1 SV=2	2	2	2	0.0106851	10.77	11.04	10.98	13.47	11.14	13.01	13.43	13.47	13.33	12.88	1.74	0.01
NDUA7_HUMAN	sp|O95182|NDUA7_HUMAN	O95182	NADH dehydrogenase [ubiquinone] 1 alpha subcomplex subunit 7 OS=Homo sapiens OX=9606 GN=NDUFA7 PE=1 SV=3	12	8	8	0.646018	20.32	20.13	19.98	20.28	20.27	22.01	22.02	22.03	22.12	22.1	1.86	0
GASP2_HUMAN	sp|Q96D09|GASP2_HUMAN	Q96D09	G-protein coupled receptor-associated sorting protein 2 OS=Homo sapiens OX=9606 GN=GPRASP2 PE=1 SV=1	3	3	3	0.0453461	16.1	15.85	15.92	15.98	16.02	17.85	17.82	17.86	17.91	17.86	1.89	0
GDIR2_HUMAN	sp|P52566|GDIR2_HUMAN	P52566	Rho GDP-dissociation inhibitor 2 OS=Homo sapiens OX=9606 GN=ARHGDIB PE=1 SV=3	21	13	13	0.606965	23.2	23.1	22.97	23.2	23.19	24.98	25.06	25.09	25.04	25.02	1.91	0
CYB_HUMAN	sp|P00156|CYB_HUMAN	P00156	Cytochrome b OS=Homo sapiens OX=9606 GN=MT-CYB PE=1 SV=2	1	1	1	0.0184211	16.82	16.61	16.83	17.46	17.38	18.84	19.21	18.99	19.41	19.12	2.1	0
PGM2L_HUMAN	sp|Q6PCE3|PGM2L_HUMAN	Q6PCE3	Glucose 1,6-bisphosphate synthase OS=Homo sapiens OX=9606 GN=PGM2L1 PE=1 SV=3	3	3	3	0.0675241	16.87	16.82	16.6	16.76	17.14	19.01	19.22	19.09	18.99	19	2.22	0
SYUB_HUMAN	sp|Q16143|SYUB_HUMAN	Q16143	Beta-synuclein OS=Homo sapiens OX=9606 GN=SNCB PE=1 SV=1	3	3	1	0.320896	16.03	16.52	16.39	16.3	16.74	18.81	18.67	18.9	18.82	18.88	2.42	0
SYUA_HUMAN	sp|P37840|SYUA_HUMAN	P37840	Alpha-synuclein OS=Homo sapiens OX=9606 GN=SNCA PE=1 SV=1	2	2	0	0.128571	15.73	16.29	16.25	16.02	16.56	18.69	18.51	18.72	18.64	18.73	2.49	0
CSF2R_HUMAN	sp|P15509|CSF2R_HUMAN	P15509	Granulocyte-macrophage colony-stimulating factor receptor subunit alpha OS=Homo sapiens OX=9606 GN=CSF2RA PE=1 SV=1	1	1	1	0.035	12.53	12.01	11.96	12.37	12.57	14.92	14.75	15.05	14.98	14.93	2.64	0
ARMX2_HUMAN	sp|Q7L311|ARMX2_HUMAN	Q7L311	Armadillo repeat-containing X-linked protein 2 OS=Homo sapiens OX=9606 GN=ARMCX2 PE=2 SV=1	3	2	2	0.113924	14.77	14.3	14.43	14.2	14.75	17.64	17.62	17.77	17.75	17.77	3.22	0
SNX25_HUMAN	sp|Q9H3E2|SNX25_HUMAN	Q9H3E2	Sorting nexin-25 OS=Homo sapiens OX=9606 GN=SNX25 PE=1 SV=2	2	2	1	0.0190476	15.46	15.32	15.34	16.5	16.77	20.8	20.64	20.66	20.51	20.51	4.75	0
ANXA3_HUMAN	sp|P12429|ANXA3_HUMAN	P12429	Annexin A3 OS=Homo sapiens OX=9606 GN=ANXA3 PE=1 SV=3	23	17	16	0.504644	19.99	19.87	17.41	19.51	19.9	24.19	24.17	24.23	24.32	24.25	4.89	0

## Sheet: Fig5D TCA labeling 
		PGP wt			PGP KO					Labeling /	Mean DMSO		Stabw.
		unlabeled, DMSO			unlabeled, DMSO					Compound	PGP wt	PGP KO	PGP wt	PGP KO
		Sample_01	Sample_02	Sample_03	Sample_01	Sample_02	Sample_03			(m+06) Hexose-P	55.4284	64.015	0.916354	0.24007
Norm. Peak Area (vs. tot. Metabs)	Hexose-P (neg.)	550.984	561.427	536.385	436.479	559.523	569.175			(m+03) 2-/3-PG	78.9812	84.3881	4.76869	6.63671
	Pyruvate (neg.)	1430.01	2417.79	2735.47	2605.38	1974.71	2438.26			(m+03) Pyruvate	33.0172	15.3344	1.69436	1.32279
	Lactate (neg.)	17115.1	20149.7	19286.1	11458	9482.1	9749.36			(m+03) Lactate	30.0493	14.0702	0.52599	1.77846
	pyruvate	1430.01	2417.79	2735.47	2605.38	1974.71	2438.26			(m+02) Aspartate	0.330535	3.12031	0.0703498	0.084911
	Aspartate (pos.)	2079.46	1835.64	1792.08	3259.19	3450.56	3626.25			(m+03) Aspartate	4.35874	0.65457	0.217183	0.035628
	Citrate (neg.)	2518.66	4675.45	5821.95	6679.21	7129.11	6472.84			(m+02) Citrate	9.1995	12.5098	1.05393	0.566385
	Itaconate (neg.)	6916.98	6510.5	6541.59	6933.32	7370.28	7074.07			(m+03) Citrate	0	0	0	0
	Aconitate (neg.)	118.159	126.086	111.093	357.654	334.092	368.332			(NP+02) Aconitate	17.8267	21.4592	2.0948	0.366481
	a-Ketoglutarate (neg.)	3144.15	3682.66	3618.72	1670.37	1699.49	1608.03			(m+03) Aconitate	0.282915	0	0.294943	0
	Succinate (neg.)	1577.67	1477.07	1545.69	2272.98	2321.24	2394.44			(m+02) a-Ketoglutarate	0.314205	4.11042	0.0145831	0.0883505
	Fumarate (neg.)	556.618	555.309	517.096	301.432	291.097	313.081			(m+03) a-Ketoglutarate	0	0	0	0
	Malate (neg.)	10114.2	10698.6	9939.42	4686.83	4300.25	4926.7			m+02) Succinate	0.186393	5.14448	0.132858	0.109806
										(m+03) Succinate	0.00463003	0	0.00654785	0
Hexose-P		wt			ko					(m+02) Fumarate	0.0173897	1.1	0.0185268	0.10385
	% labeling m+6	55.4284			64.015					(m+03) Fumarate	3.64129	0.0231922	0.388191	0.0327987
	turnover m+6	30540.2	31119	29731	27941.2	35817.9	36435.8			(m+02) Malate	0.342175	3.37685	0.0228906	0.0316405
										(m+03) Malate	4.77268	0.660586	0.189111	0.0583044
Pyruvate		wt			ko
	% labeling m+3	33.0172			15.3344
	turnover m+3	47214.8	79828.5	90317.5	39951.9	30281	37389.2
Lactate		wt			ko
	% labeling m+3	30.0493			14.0702
	turnover m+3	514297	605484	579533	161217	133416	137176
Aspartate		wt			ko
	% labeling m+2	0.330535			3.12031
	% labeling m+3	4.35874			0.65457
	turnover m+2	687.335	606.744	592.345	10169.7	10766.8	11315
	turnover m+3	9063.83	8001.09	7811.2	2133.37	2258.63	2373.64
Citrate		wt			ko
	% labeling m+2	9.1995			12.5098
	turnover m+2	23170.4	43011.8	53559	83555.3	89183.4	80973.6
a-Ketoglutarate		wt			ko
	% labeling m+2	0.314205			4.11042
	turnover m+2	987.908	1157.11	1137.02	6865.94	6985.62	6609.69
Succinate		wt			ko
	% labeling m+2	0.186393			5.14448
	% labeling m+3	0.00463003			0
	turnover m+2	294.067	275.316	288.105	11693.3	11941.6	12318.2
	turnover m+3	7.30468	6.83889	7.15657	0	0	0
Fumarate		wt			ko
	% labeling m+2	0.0173897			1.1
	% labeling m+3	3.64129			0.0231922
	turnover m+2	9.67942	9.65667	8.99214	1017.89	982.99	1057.23
	turnover m+3	2026.81	2022.04	1882.9	6.99086	6.75117	7.26102
Malate		wt			ko
	% labeling m+2	0.342175			3.37685
	% labeling m+3	4.77268			0.660586
	turnover m+2	3460.84	3660.8	3401.02	15826.7	14521.3	16636.7
	turnover m+3	48272.1	51061.2	47437.7	3096.06	2840.68	3254.51

## Sheet: Fig5E pAMPK ETC inhibitors
Experiment 1							Experiment 2							Experiment 3
PGP-WT							PGP-WT							PGP-WT
	pAMPK Signal	Norm.	Tubulin Signal	Norm.	pAMPK/Tubulin			pAMPK Signal	Norm.	Tubulin Signal	Norm.	pAMPK/Tubulin			pAMPK Signal	Norm.	Tubulin Signal	Norm.	pAMPK/Tubulin
														DMSO	11892451	1	22075773	1	1
DMSO	97891090	1	96340999	1	1		DMSO	114654969	1	130793626	1	1		Piericidin	15854128	1.33313	20472560	0.93	1.44
Piericidin A	124366777	1.27046	106686413	1.10738	1.14726		Piericidin	134815241	1.17583	134009413	1.02459	1.14762		TTFA	12519128	1.0527	19365782	0.88	1.2
TTFA	111529999	1.13933	117864271	1.22341	0.931274		TTFA	104869827	0.914656	145258848	1.1106	0.823572		Antimycin	19502187	1.63988	22559267	1.02	1.6
Antimycin A	89465706	0.913931	116219120	1.20633	0.757612		Antimycin	130158898	1.13522	140215827	1.07204	1.05894		Oligomycin	8655167	0.727787	19774338	0.9	0.81
Oligomycin	55006676	0.561917	58824342	0.610585	0.920293
							DMSO	9434723	1	68393744	1	1
							Oligomycin	11400894	1.2084	68155291	0.996514	1.21263
PGP-KO							PGP-KO							PGP-KO
	pAMPK Signal	Norm.	Tubulin Signal	Norm.	pAMPK/Tubulin			pAMPK Signal	Norm.	Tubulin Signal	Norm.	pAMPK/Tubulin			pAMPK Signal	Norm.	Tubulin Signal	Norm.	pAMPK/Tubulin
DMSO	22153785	1	74359200	1	1		DMSO	22185969	1	18734702	1	1		DMSO	8348246	1	28145388	1	1
Piericidin A	109335170	4.93528	76509241	1.02891	4.79659		Piericidin	93479446	4.21345	19834338	1.0587	3.97985		Piericidin	31689945	3.8	28021903	1	3.81
TTFA	26687300	1.20464	69431907	0.933737	1.29013		TTFA	21838986	0.98436	15079196	0.80488	1.22299		TTFA	10369054	1.24	22122882	0.79	1.58
Antimycin A	102944463	4.64681	83207484	1.11899	4.15267		Antimycin	109514513	4.93621	19956246	1.0652	4.63406		Antimycin	34257681	4.1	28577560	1.02	4.04
Oligomycin	88449090	3.9925	74724149	1.00491	3.97301									Oligomycin	30108217	3.61	28804267	1.02	3.52
							DMSO	20378572	1	104896362	1	1
							Oligomycin	93161735	4.57155	89257371	0.85091	5.37255

## Sheet: Fig6B, flow cytometry
		FL1-H
		exp1	exp2	exp3	exp4		mean	SD
	DMSO	5.85	5.595	5.64			5.695	0.111131
	CP1	7.885	8.6	8.55667			8.34722	0.327319
	lip-1	6.4175	5.8075	5.88333			6.03611	0.271454
	CP1+lip-1	6.7175	6.2	6.67			6.52917	0.233562
	RSL3	8.05	9.33	6.53	6.6		7.6275	1.15513
	FIN56	5.28	5.8	6.78	7.15		6.2525	0.747375
	BSO	5.89	5.88	6.41			6.06	0.247521
	CP1 + RSL3	29.5	30.1	27.3	26.9		28.45	1.37386
	CP1 + FIN56	9.75	9.27	13.8	11.9		11.18	1.80802
	CP1 + BSO	9.34	8.14	15.5			10.9933	3.22413
	BSO + lip-1	4.88	5.99	6.31			5.72667	0.612771
	RSL3 + lip-1	7.28	7.4	5.54	5.46		6.42	0.921412
	FIN56 + lip-1	5.38	5.44	6.16	6.57		5.8875	0.499468
	CP1 + BSO + lip-1	6.13	6.67	6.59			6.46333	0.237954
	CP1 + RSL3 + lip1	7.32	7.77	5.76	5.99		6.71	0.853903
	CP1 + FIN56 + lip-1	6.01	5.91	6.39	7.14		6.3625	0.48329

[truncated: 9 more sheets: Fig6C,D, areas under curve, Fig8A,  Fig 9E PLA, Suppl Table 1, FigS4, SI S7, SI S7B, SI 8B, SI 10B]
